# Supplementary material for: Genomic Profiling Reveals Distinct Routes To Complement Resistance in Klebsiella pneumoniae
Source: Infect Immun. 2020 Jul 21;88(8):e00043-20. doi: 10.1128/IAI.00043-20 (PMC7375759; doi:10.1128/IAI.00043-20)
Supplement: Supplemental file 1 [file IAI.00043-20-s0001.xlsx]

## Sheet: Single-lane
B5055									Plasmid FO834904			Plasmid FO834905			Chromosome FO834906
Lane ID	Reference number	Species	Sample	Total Reads	Reads matching transposon	% Matched	Reads Mapped	% Mapped	Unique Insertion Sites	Seq Len/ UIS		Unique Insertion Sites	Seq Len/ UIS		Unique Insertion Sites	Seq Len/ UIS
21730_1#1, 21730_2#1	ERS2856072	K. pneumoniae B5055	Input 1	10953363	8641418	78.8928	7484342	86.6101	15085	6.30348		12449	9.77621		198148	27.4486
21730_1#2, 21730_2#2	ERS2856073	K. pneumoniae B5055	Input 2	10070835	7960202	79.0421	6914560	86.8641	15188	6.26073		12644	9.62543		201713	26.9635
21730_1#3, 21730_2#3	ERS2856074	K. pneumoniae B5055	Input 3	9369110	7411231	79.1028	6492544	87.6041	14904	6.38003		12302	9.89303		192924	28.1919
21730_1#4, 21730_2#4	ERS2856075	K. pneumoniae B5055	Serum output 1	9205620	7166320	77.8472	6257660	87.3204	14729	6.45584		12760	9.53793		204296	26.6226
21730_1#5, 21730_2#5	ERS2856076	K. pneumoniae B5055	Serum output 2	12635999	9951693	78.7567	8747294	87.8975	13557	7.01394		11013	11.0509		173236	31.3959
21730_1#6, 21730_2#6	ERS2856077	K. pneumoniae B5055	Serum output 3	7827453	6351189	81.1399	5630927	88.6594	14172	6.70957		12003	10.1395		183516	29.6372
21730_1#7, 21730_2#7	ERS2856078	K. pneumoniae B5055	Inactivated serum 1	9521165	7445873	78.2034	6297355	84.5751	14992	6.34258		13102	9.28896		208465	26.0902
21730_1#8, 21730_2#8	ERS2856079	K. pneumoniae B5055	Inactivated serum 2	8438550	6584588	78.0299	5669242	86.0987	14456	6.57775		12424	9.79588		194284	27.9946
21730_1#9, 21730_2#9	ERS2856080	K. pneumoniae B5055	Inactivated serum 3	12006093	9263174	77.1539	7737943	83.5345	16343	5.81827		13555	8.97853		207386	26.226
ATCC43816									Chromosome CP009208
Lane ID	Reference number	Species	Sample	Total Reads	Reads matching transposon	% Matched	Reads Mapped	% Mapped	Unique Insertion Sites	Seq Len/ UIS
22436_1#1, 22436_2#1	ERS1670401	K. pneumoniae ATCC43816	Input 1	12112777	11207641	92.5274	7074899	63.1257	412850	13.0189
22436_1#2, 22436_2#2	ERS1670402	K. pneumoniae ATCC43816	Input 2	8664239	8430024	97.2968	6544036	77.6277	404088	13.3011
22436_1#3, 22436_2#3	ERS1670403	K. pneumoniae ATCC43816	Input 3	5138507	4994282	97.1933	3850829	77.1048	367222	14.6365
22436_1#4, 22436_2#4	ERS1670404	K. pneumoniae ATCC43816	Serum output 1	15217138	14825079	97.4236	11434138	77.127	427092	12.5847
22436_1#5, 22436_2#5	ERS1670405	K. pneumoniae ATCC43816	Serum output 2	6212720	6083125	97.914	4900256	80.5549	374650	14.3463
22436_1#6, 22436_2#6	ERS1670406	K. pneumoniae ATCC43816	Serum output 3	8632719	8446766	97.846	6758717	80.0154	397486	13.5221
22436_1#7, 22436_2#7	ERS1670407	K. pneumoniae ATCC43816	Inactivated serum 1	8217856	8064001	98.1278	6587910	81.6953	398651	13.4826
22436_1#8, 22436_2#8	ERS1670408	K. pneumoniae ATCC43816	Inactivated serum 2	12296760	12069196	98.1494	9902701	82.0494	410833	13.0828
22436_1#9, 22436_2#9	ERS1670409	K. pneumoniae ATCC43816	Inactivated serum 3	9740581	9313852	95.6191	6510518	69.9015	396580	13.553
NTUH-K2044									Plasmid AP006726			Chromosome AP006725
Lane ID	Reference number	Species	Sample	Total Reads	Reads matching transposon	% Matched	Reads Mapped	% Mapped	Unique Insertion Sites	Seq Len/ UIS		Unique Insertion Sites	Seq Len/ UIS
21730_1#10, 21730_2#10	ERS2856081	K. pneumoniae NTUH-K2044	Input 1	7728220	6126936	79.28	5537979	90.3874	16587	13.5138		176414	29.7512
21730_1#11, 21730_2#11	ERS2856082	K. pneumoniae NTUH-K2044	Input 2	6714443	5324341	79.2968	4860835	91.2946	15601	14.3679		163299	32.1406
21730_1#12, 21730_2#12	ERS2856083	K. pneumoniae NTUH-K2044	Input 3	7356544	5851180	79.5371	5340538	91.2728	15995	14.0139		168933	31.0687
21730_1#13, 21730_2#13	ERS2856084	K. pneumoniae NTUH-K2044	Serum output 1	6193458	4848966	78.2917	4245556	87.5559	15853	14.1395		159983	32.8067
21730_1#14, 21730_2#14	ERS2856085	K. pneumoniae NTUH-K2044	Serum output 2	8591785	6718430	78.196	5917036	88.0717	17236	13.0049		176485	29.7392
21730_1#15, 21730_2#15	ERS2856086	K. pneumoniae NTUH-K2044	Serum output 3	7144861	5554024	77.7345	4792827	86.2947	16792	13.3488		176116	29.8015
21730_1#16, 21730_2#16	ERS2856087	K. pneumoniae NTUH-K2044	Inactivated serum 1	8051573	6318696	78.4778	5546164	87.7739	16733	13.3959		171086	30.6777
21730_1#17, 21730_2#17	ERS2856088	K. pneumoniae NTUH-K2044	Inactivated serum 2	10404839	8090509	77.7572	7031807	86.9143	18036	12.4281		184250	28.4859
21730_1#18, 21730_2#18	ERS2856089	K. pneumoniae NTUH-K2044	Inactivated serum 3	8574920	6723446	78.4083	5975340	88.8732	16755	13.3783		170287	30.8216
RH201207									Chromosome LT216436			Plasmid LT216437			Plasmid LT216438			Plasmid LT216439			Plasmid LT216440
Lane ID	Reference number	Species	Sample	Total Reads	Reads matching transposon	% Matched	Reads Mapped	% Mapped	Unique Insertion Sites	Seq Len/ UIS		Unique Insertion Sites	Seq Len/ UIS		Unique Insertion Sites	Seq Len/ UIS		Unique Insertion Sites	Seq Len/ UIS		Unique Insertion Sites	Seq Len/ UIS
25769_1#1	ERS2367623	K. pneumoniae RH201207	Input 1	1998857	1945564	97.3338	1496856	76.9369	290393	18.8596		9906	4.27428		7868	14.9868		16554	12.9708		2294	8.11813
25769_1#2	ERS2367624	K. pneumoniae RH201207	Input 2	2145055	2088361	97.357	1608459	77.0202	297325	18.4199		10037	4.21849		8109	14.5414		17039	12.6016		2323	8.01679
25769_1#3	ERS2367625	K. pneumoniae RH201207	Input 3	1817589	1766837	97.2077	1346249	76.1954	281649	19.4451		9687	4.37091		7735	15.2445		16166	13.2821		2271	8.20035
25769_1#4	ERS2367626	K. pneumoniae RH201207	Serum output 1	1960196	1912889	97.5866	1489462	77.8645	281088	19.4839		9399	4.50484		7689	15.3357		15841	13.5546		2065	9.0184
25769_1#5	ERS2367627	K. pneumoniae RH201207	Serum output 2	1788968	1740141	97.2707	1336403	76.7985	278495	19.6653		9526	4.44478		7735	15.2445		16087	13.3473		2009	9.26979
25769_1#6	ERS2367628	K. pneumoniae RH201207	Serum output 3	1462998	1420565	97.0996	1075912	75.7383	256520	21.35		9134	4.63554		7088	16.636		14687	14.6196		1943	9.58466
25769_1#7	ERS2367629	K. pneumoniae RH201207	Inactivated serum 1	1343581	1306613	97.2485	1004096	76.8472	252313	21.7059		9372	4.51782		6907	17.072		14195	15.1263		1967	9.46772
25769_1#8	ERS2367630	K. pneumoniae RH201207	Inactivated serum 2	1263424	1228175	97.21	938389	76.4052	244666	22.3844		9400	4.50436		6877	17.1464		13852	15.5009		1950	9.55026
25769_1#9	ERS2367631	K. pneumoniae RH201207	Inactivated serum 3	1690255	1645129	97.3302	1268704	77.1188	278785	19.6449		9910	4.27255		7666	15.3817		15557	13.802		2147	8.67396
