# Supplementary material for: Genomic Profiling Reveals Distinct Routes To Complement Resistance in Klebsiella pneumoniae
Source: Infect Immun. 2020 Jul 21;88(8):e00043-20. doi: 10.1128/IAI.00043-20 (PMC7375759; doi:10.1128/IAI.00043-20)
Supplement: Supplemental file 2 [file IAI.00043-20-s0002.xlsx]

## Sheet: Summary
	This sheet contains the output generated using the BioTradis pipeline tradis_comparison.R tool, including log2 fold-change, log2-counts per million and q-value for each gene. "NA" values are shown for genes with insufficient read counts to be included in the comparative analysis. Note that multiply-mapped reads (for example those corresponding to duplicated genes) were excluded from mapping.
	Sheet 1.	B5055
	Sheet 2.	NTUH-K2044
	Sheet 3.	ATCC43816
	Sheet 4.	RH201207

## Sheet: 1. B5055
Replicon	Locus tag	Gene name	Function	logFC serum_vs_input	logCPM serum_vs_input	q.value serum_vs_input	logFC HIserum_vs_input	logCPM HIserum_vs_input	q.value HIserum_vs_input	logFC serum_vs_HIserum	logCPM serum_vs_HIserum	q.value serum_vs_HIserum	Hit?
FO834906	BN49_0001	dnaA	highly similar to chromosomal replication initiator protein DnaA from Klebsiella pneumoniae strain 342 (sp|B5XT51)	NA	NA	NA	3.21661	-0.528892	0.826783	-3.21462	-0.512442	0.821882	FALSE
FO834906	BN49_0002	dnaN	highly similar to DNA polymerase III subunit beta from Salmonella typhimurium (sp|P26464)	0.0124004	-0.652458	1	1.75339	-0.348358	0.91313	-1.74369	-0.331612	0.910018	FALSE
FO834906	BN49_0003	recF	highly similar to DNA replication and repair protein RecF from Klebsiella pneumoniae subsp. pneumoniae strain ATCC 700721 - MGH 78578 (sp|A6TG02)	-0.257317	6.49699	0.362086	-0.354346	6.43627	0.0545613	0.0886825	6.30758	0.960646	FALSE
FO834906	BN49_0004	gyrB	highly similar to DNA gyrase subunit B from Escherichia coli O6 (tr|Q8FBV7)	-2.20326	-0.211997	0.555988	-0.447463	0.0236037	1	-1.7498	-0.33159	0.912365	FALSE
FO834906	BN49_0005	BN49_0005	highly similar to Cof-like hydrolase from Escherichia coli strain ATCC 33849 - DSM 4235 - NCIB 12045 - K12 - DH1 (tr|C9QUG5)	-0.198288	7.00183	0.386183	-0.0506337	7.05269	0.958114	-0.153829	6.96572	0.723977	FALSE
FO834906	BN49_0006	BN49_0006	highly similar to putative uncharacterized protein from Citrobacter youngae ATCC 29220 (tr|D4BJ28)	-0.03201	6.59216	0.989736	0.0464639	6.61018	0.966614	-0.0851103	6.60705	0.942936	FALSE
FO834906	BN49_0007	BN49_0007	similar to outer membrane protein from Salmonella enterica subsp. enterica serovar Kentucky str. CDC 191 (tr|B5NUN3). It is predicted to be a beta barrel protein, according to Pred-TMBB.	-0.112573	8.01674	0.644077	-0.0489895	8.02824	0.937928	-0.0690463	7.98293	0.902048	FALSE
FO834906	BN49_0008	dgoR	highly similar to galactonate operon transcriptional repressor from Escherichia coli strain UTI89 - UPEC (tr|Q1R4P1)	0.0608736	6.66665	0.953612	0.00518568	6.61529	1	0.0526457	6.65986	0.989665	FALSE
FO834906	BN49_0009	dgoK	highly similar to 2-dehydro-3-deoxygalactonokinase from Escherichia coli strain K12 (sp|P31459)	-0.186946	8.04686	0.255525	-0.107861	8.06398	0.624299	-0.0849254	7.9813	0.821882	FALSE
FO834906	BN49_0010	dgoA	highly similar to galactonate dehydratase from Escherichia coli O150:H5 strain SE15 (tr|D2NDB8)	-0.0927252	6.93103	0.831383	-0.198141	6.86084	0.399554	0.10105	6.82339	0.887524	FALSE
FO834906	BN49_0011	dgoD	highly similar to D-galactonate dehydratase from Klebsiella pneumoniae subsp. pneumoniae strain ATCC 700721 - MGH 78578 (sp|A6TFZ4)	-0.0783714	12.0505	0.550109	-0.0253252	12.0558	0.941231	-0.0580756	12.028	0.832961	FALSE
FO834906	BN49_0012	dgoT	highly similar to D-galactonate transporter from Escherichia coli O44:H18 strain 042 - EAEC (tr|D3H316)	-0.089395	11.2293	0.386997	-0.00885366	11.248	1	-0.0854314	11.215	0.627379	FALSE
FO834906	BN49_0013	BN49_0013	highly similar to conserved predicted protein from Escherichia coli O103:H2 strain 12009 - EHEC (tr|C8TZ08)	-0.0698931	7.98127	0.797047	-0.134252	7.9311	0.487839	0.0588393	7.90545	0.942936	FALSE
FO834906	BN49_0014	BN49_0014	highly similar to putative uncharacterized protein ECs4628 from Escherichia coli O157:H7 (tr|Q8XC00)	-0.244412	5.40621	0.504355	-0.202097	5.40682	0.612032	-0.0463014	5.29139	0.994887	FALSE
FO834906	BN49_0015	ibpA	highly similar to small heat shock protein IbpA from Klebsiella pneumoniae strain 342 (sp|B5XT60)	-0.144833	6.44955	0.639994	-0.0576581	6.47075	0.949658	-0.090579	6.4088	0.941918	FALSE
FO834906	BN49_0016	ibpB	highly similar to small heat shock protein IbpB from Klebsiella pneumoniae strain 342 (sp|B5XT61)	0.0473021	6.94969	0.956499	0.0803678	6.94616	0.907134	-0.0392225	6.98086	0.987677	FALSE
FO834906	BN49_0017	BN49_0017	highly similar to N-terminal of putative DNA-damage-inducible protein from Escherichia coli O157:H7 (tr|Q8XD95)	-0.100003	8.64609	0.686666	0.00258106	8.67537	1	-0.108119	8.63728	0.720409	FALSE
FO834906	BN49_0018	BN49_0018	highly similar to C-terminal of putative DNA-damage-inducible protein D from Yersinia intermedia (tr|C4T5S3)	-0.126531	6.71874	0.682471	-0.0341791	6.74216	0.984896	-0.0969314	6.69096	0.877543	FALSE
FO834906	BN49_0019	BN49_0019	highly similar to putative transport protein KPN78578_40470 from Klebsiella pneumoniae subsp. pneumoniae strain ATCC 700721 - MGH 78578 (sp|A6TFY7)	-0.0634369	7.81964	0.843133	-0.0172113	7.82196	1	-0.0516119	7.80158	0.94765	FALSE
FO834906	BN49_0020	yidP	highly similar to uncharacterized HTH-type transcriptional regulator YidP from Escherichia coli strain K12 (sp|P31453)	-0.0725058	6.98817	0.875948	-0.0298649	6.98933	1	-0.0490796	6.96428	0.97267	FALSE
FO834906	BN49_0021	aglA	highly similar to PTS system alpha-glucoside-specific EIICB component from Klebsiella pneumoniae (sp|Q9AGA7)	-0.184636	7.75661	0.208562	-0.0663654	7.79259	0.869715	-0.123687	7.71243	0.720409	FALSE
FO834906	BN49_0022	aglB	highly similar to 6-phospho-alpha-glucosidase from Klebsiella pneumoniae (sp|Q9AGA6)	-0.110433	7.411	0.683796	0.00405204	7.44632	1	-0.11982	7.40354	0.74135	FALSE
FO834906	BN49_0023	yidH	highly similar to putative uncharacterized protein YidH from Escherichia coli strain UTI89 - UPEC (tr|Q1R4Q5)	-0.0501634	4.66093	0.99964	0.119258	4.72301	0.937928	-0.171415	4.71159	0.927132	FALSE
FO834906	BN49_0024	yidG	highly similar to putative uncharacterized protein YidG from Escherichia coli O81 strain ED1a (tr|B7N1Y4)	-0.299347	3.93759	0.707002	-0.100278	4.00763	0.988905	-0.206935	3.86892	0.936822	FALSE
FO834906	BN49_0025	yidF	weakly similar to uncharacterized protein YidF from Escherichia coli strain K12 (sp|P31443)	-0.184049	6.65514	0.687083	0.0482667	6.74895	0.960038	-0.240355	6.67156	0.720292	FALSE
FO834906	BN49_0026	dsdA	highly similar to D-serine dehydratase from Escherichia coli O81 strain ED1a (sp|B7MY25)	-0.155381	6.80001	0.557445	-0.230329	6.74741	0.131699	0.0694853	6.67497	0.94765	FALSE
FO834906	BN49_0027	dsdX	highly similar to D-serine transport protein from Escherichia coli O150:H5 strain SE15 (tr|D2NKV1)	-0.0717623	8.35826	0.783389	0.031372	8.38942	0.960038	-0.108319	8.36529	0.720409	FALSE
FO834906	BN49_0028	dsdC	highly similar to D-serine deaminase activator from Escherichia coli strain UTI89 - UPEC (tr|Q1R903)	-0.0691548	6.48015	0.901102	0.0591918	6.52239	0.961301	-0.131804	6.50002	0.841448	FALSE
FO834906	BN49_0029	emrD	highly similar to 2-module integral membrane pump EmrD from Escherichia coli O157:H7 (tr|Q8X541)	-0.151703	6.79587	0.648465	-0.11215	6.79496	0.830682	-0.0449516	6.72908	0.982452	FALSE
FO834906	BN49_0030	BN49_0030	highly similar to putative integral membrane protein from Salmonella typhimurium (tr|Q8ZL13). It presents 10 predicted transmembrane helixes predicted bu TMHMM.	-0.124859	8.20754	0.416894	-0.0795459	8.20951	0.821049	-0.0510289	8.15809	0.942936	FALSE
FO834906	BN49_0031	BN49_0031	highly similar to GCN5-related N-acetyltransferase from Enterobacter sp. strain 638 (tr|A4W4T4)	-0.00418977	6.59571	1	0.029107	6.59094	1	-0.0409875	6.60159	0.994722	FALSE
FO834906	BN49_0032	BN49_0032	Hypothetical CDS	-0.0389759	6.64613	0.966059	-0.0922991	6.59931	0.916659	0.0476419	6.59127	0.985943	FALSE
FO834906	BN49_0033	ilvB	highly similar to acetolactate synthase from Escherichia coli O111:H- strain 11128 - EHEC (tr|C8UJ58)	-0.128459	8.58199	0.318222	-0.101718	8.57438	0.399674	-0.0315753	8.52004	0.968016	FALSE
FO834906	BN49_0034	ilvN	highly similar to acetolactate synthase isozyme I small subunit from Escherichia coli strain UTI89 - UPEC (tr|Q1R4R1)	-0.0514574	6.78093	0.927891	0.153183	6.86233	0.526254	-0.209138	6.85011	0.481124	FALSE
FO834906	BN49_0035	uhpA	highly similar to transcriptional regulatory protein UhpA from Escherichia coli B171 (tr|B3WMN9)	-0.111028	6.12937	0.831383	-0.175785	6.08016	0.663128	0.0601463	6.03262	0.982452	FALSE
FO834906	BN49_0036	uhpB	highly similar to sensor protein UhpB from Salmonella typhimurium (sp|P27668)	-0.10432	7.04337	0.79371	-0.186722	6.98427	0.334011	0.0777902	6.9409	0.942936	FALSE
FO834906	BN49_0037	uhpC	highly similar to membrane protein regulates uhpT expression from Escherichia coli strain 55989 - EAEC (tr|B7L809)	-0.118504	8.1374	0.481376	-0.00896597	8.17141	1	-0.115658	8.12384	0.720292	FALSE
FO834906	BN49_0038	uhpT	highly similar to hexose phosphate transport protein from Salmonella typhimurium (sp|P27670)	-0.111697	8.03333	0.66283	-0.026859	8.0553	0.990407	-0.0914787	8.01095	0.854538	FALSE
FO834906	BN49_0039	yicN	highly similar to putative uncharacterized protein YicN from Escherichia coli O55:H7 strain CB9615 - EPEC (tr|D3QW60)	-0.191484	7.00655	0.463523	-0.0900509	7.03525	0.836131	-0.107355	6.95026	0.869123	FALSE
FO834906	BN49_0040	BN49_0040	highly similar to putative DNA-binding protein from Escherichia coli O157:H7 (tr|Q8XC42)	0.467797	2.67773	0.632965	-0.186861	2.34616	0.973736	0.647228	2.61185	0.668062	FALSE
FO834906	BN49_0041	BN49_0041	similar to putative uncharacterized protein from Escherichia coli O150:H5 strain SE15 (tr|D2ND89)	-0.00750943	7.55	1	-0.000502756	7.53233	1	-0.0109812	7.53921	1	FALSE
FO834906	BN49_0042	nepI	highly similar to purine ribonucleoside efflux pump NepI from Salmonella gallinarum strain 287-91 - NCTC 13346 (sp|B5RG43)	-0.104053	7.42649	0.662135	-0.063917	7.42534	0.899433	-0.045216	7.38422	0.964969	FALSE
FO834906	BN49_0043	phnX	highly similar to phosphonoacetaldehyde hydrolase from Klebsiella pneumoniae subsp. pneumoniae strain ATCC 700721 - MGH 78578 (sp|A6TFW3)	0.034489	6.98784	0.980466	0.0556587	6.9769	0.955079	-0.026709	7.00619	0.995661	FALSE
FO834906	BN49_0044	phnW	highly similar to 2-aminoethylphosphonate--pyruvate transaminase from Klebsiella pneumoniae subsp. pneumoniae strain ATCC 700721 - MGH 78578 (sp|A6TFW2)	0.0520116	7.24186	0.916528	0.0361838	7.21434	0.969379	0.0104132	7.25102	1	FALSE
FO834906	BN49_0045	phnR	highly similar to putative transcriptional regulator of 2-aminoethylphosphonate degradation operons from Salmonella typhimurium (sp|Q7CR30)	-0.247758	7.88861	0.258253	-0.0307223	7.97151	0.997613	-0.222025	7.86247	0.389525	FALSE
FO834906	BN49_0046	phnS	highly similar to putative 2-aminoethylphosphonate-binding periplasmic protein from Salmonella paratyphi A (sp|Q5PFQ8)	-0.0952029	7.78925	0.801503	-0.100147	7.76779	0.776915	-0.00136497	7.72985	1	FALSE
FO834906	BN49_0047	phnT	highly similar to putative 2-aminoethylphosphonate import ATP-binding protein PhnT from Salmonella typhi (sp|Q8Z8W8)	-0.11122	7.21658	0.707002	-0.0209427	7.24102	1	-0.0972539	7.19714	0.871685	FALSE
FO834906	BN49_0048	phnU	highly similar to putative 2-aminoethylphosphonate transport system permease protein PhnU from Salmonella typhimurium (sp|P96064)	-0.0783808	7.86131	0.768469	-0.0322951	7.86406	0.969379	-0.0513263	7.83531	0.946003	FALSE
FO834906	BN49_0049	phnV	highly similar to putative 2-aminoethylphosphonate transport system permease protein PhnV from Salmonella paratyphi A (sp|Q5PFQ5)	-0.110197	6.55307	0.801503	-0.0143587	6.57796	1	-0.100373	6.53556	0.923017	FALSE
FO834906	BN49_0050	lamB	highly similar to maltoporin from Escherichia coli B185 (tr|D6IFR4)	-0.056181	8.87998	0.797693	0.0841022	8.92895	0.572366	-0.144944	8.91348	0.385456	FALSE
FO834906	BN49_0051	BN49_0051	highly similar to putative chitobiose-cellobiose phosphotransferase enzyme IIA component from Escherichia fergusonii strain ATCC 35469 - DSM 13698 - CDC 0568-73 (tr|B7LVM9)	-0.0649834	10.6927	0.729356	0.0177454	10.7132	0.973406	-0.0877288	10.6922	0.720409	FALSE
FO834906	BN49_0052	BN49_0052	highly similar to putative PTS system protein, component EIIc from Citrobacter rodentium strain ICC168 (tr|D2TIQ6)	-0.122577	8.5004	0.439911	-0.0260528	8.52623	0.973406	-0.101148	8.47708	0.748936	FALSE
FO834906	BN49_0053	BN49_0053	highly similar to phosphotransferase system, lactose-cellobiose-specific IIB subunit from Enterobacter sp. strain 638 (tr|A4W4U8)	-0.069186	6.56507	0.911492	0.0814393	6.6194	0.937928	-0.155638	6.59716	0.805745	FALSE
FO834906	BN49_0054	BN49_0054	highly similar to putative catabolite control protein A from Escherichia coli B185 (tr|D6IFQ9)	-0.277158	7.17478	0.386373	3.5e-05	7.28634	1	-0.282894	7.16435	0.542833	FALSE
FO834906	BN49_0055	BN49_0055	weakly similar to 4-hydroxybenzoate transporter from Pseudomonas aeruginosa	-0.137288	7.74924	0.469806	-0.0529417	7.7707	0.916074	-0.090163	7.71291	0.821882	FALSE
FO834906	BN49_0056	pcaH	highly similar to putative protocatechuate 4, 5-dioxygenase beta chain LigB from Enterobacter helveticus (tr|C7C581)	-0.10295	7.82684	0.604189	0.0435594	7.87862	0.937928	-0.152058	7.84029	0.539632	FALSE
FO834906	BN49_0057	BN49_0057	highly similar to putative LysR-family transcriptional regulator from Citrobacter rodentium strain ICC168 (tr|D2TM77)	-0.104973	8.21873	0.643393	-0.130651	8.18665	0.425757	0.0198651	8.14396	0.995661	FALSE
FO834906	BN49_0058	BN49_0058	highly similar to putative N-acetylglucosaminyl-phosphatidylinositol de-N-acetylase from Erwinia amylovora (tr|D4IE89)	-0.021663	7.73907	0.998361	-0.0515889	7.70448	0.937531	0.025637	7.704	0.999692	FALSE
FO834906	BN49_0059	BN49_0059	similar to 4-carboxy-4-hydroxy-2-oxoadipate aldolase-oxaloacetate decarboxylase from Serratia proteamaculans strain 568 (tr|A8GDK4)	-0.0517202	7.36614	0.889905	-0.0165839	7.36225	1	-0.0391708	7.34686	0.982319	FALSE
FO834906	BN49_0060	BN49_0060	highly similar to FldA-like protein from Azotobacter vinelandii (tr|C1DNC6)	-0.108911	8.01062	0.65765	-0.154523	7.96957	0.197362	0.0410837	7.92301	0.97917	FALSE
FO834906	BN49_0061	BN49_0061	similar to phosphogluconate dehydrogenase, NAD-binding, putative-like protein from Pantoea sp. At-9b (tr|C8Q1R3)	-0.274837	5.46659	0.523698	-0.129166	5.5146	0.91313	-0.152875	5.38615	0.923017	FALSE
FO834906	BN49_0062	BN49_0062	weakly similar to uncharacterized protein YicS from Salmonella typhimurium (sp|Q7CPG1)	-0.454859	5.87606	0.0557865	-0.200787	5.96828	0.506851	-0.259434	5.75267	0.677356	FALSE
FO834906	BN49_0063	BN49_0063	highly similar to carboxylate-amino acid-amine transporter from Escherichia coli E110019 (tr|B3IKE0)	-0.131954	7.91479	0.555988	-0.0474579	7.93513	0.937928	-0.0880387	7.88022	0.832961	FALSE
FO834906	BN49_0064	BN49_0064	highly similar to PTS system N-acetylmuramic acid-specific EIIBC component from Photorhabdus luminescens subsp. laumondii (sp|Q7N9D9)	-0.106943	7.58783	0.66858	-0.0940084	7.57399	0.768799	-0.0188418	7.53111	1	FALSE
FO834906	BN49_0065	BN49_0065	highly similar to N-acetylmuramic acid 6-phosphate etherase from Enterobacter aerogenes (sp|Q8GC81)	-0.0279123	7.01613	0.995002	0.00969343	7.01513	1	-0.0417956	7.01136	0.987677	FALSE
FO834906	BN49_0066	BN49_0066	highly similar to putative membrane transport protein from Escherichia coli O6 (tr|Q8FHS9)	-0.0950212	7.3597	0.798218	-0.0866375	7.34379	0.799202	-0.0129562	7.30616	1	FALSE
FO834906	BN49_0067	BN49_0067	highly similar to putative outer membrane channel protein from Escherichia coli strain UTI89 - UPEC (tr|Q1RC71)	0.00689832	7.04492	1	-0.130698	6.95865	0.594724	0.132776	6.9724	0.783352	FALSE
FO834906	BN49_0068	BN49_0068	highly similae to multidrug efflux protein from Escherichia coli O6:K15:H31 strain 536 - UPEC (tr|Q0TI73)	-0.134649	9.53359	0.175604	-0.0428218	9.55751	0.885741	-0.097049	9.50192	0.643654	FALSE
FO834906	BN49_0069	BN49_0069	highly similar to acriflavine resistance protein A from Escherichia coli O6	-0.076978	11.0628	0.579356	0.00851263	11.0843	1	-0.0904844	11.0577	0.664173	FALSE
FO834906	BN49_0070	BN49_0070	similar to putative acetyltransferase from Enterobacter aerogenes (tr|Q8GC85)	-0.111273	9.78824	0.378546	0.00835097	9.82566	1	-0.124523	9.78266	0.439952	FALSE
FO834906	BN49_0071	BN49_0071	similar to transcriptional regulator, TetR family from Enterobacter cloacae subsp. cloacae NCTC 9394 (tr|D6DPG9)	-0.0548804	6.55907	0.927891	-0.0539251	6.53879	0.973406	-0.00779919	6.52293	1	FALSE
FO834906	BN49_0072	BN49_0072	highly similar to drug resistance transporter, EmrB-QacA subfamily from Enterobacter sp. strain 638 (tr|A4W4V3)	-0.0925578	8.0692	0.750028	0.00311663	8.09503	1	-0.0993927	8.06019	0.793309	FALSE
FO834906	BN49_0073	BN49_0073	similar to transcriptional regulator, LysR family from Methylobacterium nodulans strain ORS2060 - LMG 21967 (tr|B8IC32)	-0.0763394	6.98795	0.872784	-0.0553716	6.97703	0.95373	-0.0254101	6.94983	0.995661	FALSE
FO834906	BN49_0074	BN49_0074	["similar to pyridoxamine 5'-phosphate oxidase-related FMN-binding from Rhizobium leguminosarum bv. trifolii strain WSM2304 (tr|B6A171)"]	0.0194657	6.4473	1	0.081872	6.45718	0.91313	-0.0667314	6.47833	0.96138	FALSE
FO834906	BN49_0075	BN49_0075	highly similar to putative uncharacterized protein from Burkholderia ambifaria strain ATCC BAA-244 - AMMD (tr|Q0B2X7)	-0.10054	7.49553	0.714198	-0.0389169	7.50598	0.973736	-0.0678829	7.4667	0.942936	FALSE
FO834906	BN49_0076	BN49_0076	similar to alkylhydroperoxidase AhpD core from Ralstonia metallidurans strain CH34 - ATCC 43123 - DSM 2839 (tr|Q1LMZ0)	-0.0330419	6.00147	1	-0.0297537	5.98268	1	-0.00951691	5.97737	1	FALSE
FO834906	BN49_0077	BN49_0077	highly similar to putative AraC-type regulatory protein from Klebsiella pneumoniae NTUH-K2044 (tr|C4X3A0)	-0.179967	7.44165	0.433781	-0.0974859	7.46101	0.824777	-0.0885526	7.38196	0.90048	FALSE
FO834906	BN49_0078	BN49_0078	highly similar to lipoprotein 28 from Escherichia coli strain K12 (sp|P04846)	0.0211755	7.59055	0.992297	0.0415125	7.5802	0.956213	-0.0260269	7.60262	0.994722	FALSE
FO834906	BN49_0079	BN49_0079	similar to putative permease from Photobacterium profundum (tr|Q6LL05). It presents 10 predicted transmembrane helixes according to TMHMM.	-0.133083	7.52066	0.571103	-0.0760787	7.52729	0.831069	-0.062266	7.47216	0.94561	FALSE
FO834906	BN49_0080	BN49_0080	highly similar to putative NUDIX hydrolase from Klebsiella variicola strain At-22 (tr|D3RBV9)	-0.272976	6.2661	0.289903	-0.139982	6.30751	0.745951	-0.13757	6.18084	0.843349	FALSE
FO834906	BN49_0081	BN49_0081	highly similar to putative beta-lactamase fold protein from Escherichia coli O55:H7 strain CB9615 - EPEC (tr|D3QJB7)	-0.0533378	6.01983	0.966059	0.0540472	6.05133	0.969379	-0.114431	6.03826	0.942936	FALSE
FO834906	BN49_0082	BN49_0082	highly similar to putative AraC-like transcriptional regulator from Escherichia coli O55:H7 strain CB9615 - EPEC (tr|D3QJB6)	-0.0479518	7.14095	0.927891	-0.0322737	7.12765	0.97787	-0.0199465	7.11439	1	FALSE
FO834906	BN49_0083	BN49_0083	highly similar to uncharacterized zinc-type alcohol dehydrogenase-like protein YahK from Escherichia coli strain K12 (sp|P75691)	-0.111104	7.89535	0.657027	-0.0201354	7.92021	1	-0.0978662	7.87643	0.843044	FALSE
FO834906	BN49_0084	BN49_0084	highly similar to putative transcriptional regulator, Crp-Fnr family from Klebsiella variicola strain At-22 (tr|D3RBW3)	-0.108238	10.6151	0.348943	0.0350596	10.665	0.887044	-0.148057	10.6237	0.245996	FALSE
FO834906	BN49_0085	BN49_0085	highly similar to antibiotic biosynthesis monooxygenase domain-containing protein from Klebsiella sp. 1_1_55 (tr|D6GKT6)	-0.15392	6.84703	0.649244	-0.153138	6.82895	0.685658	-0.00691708	6.75959	1	FALSE
FO834906	BN49_0086	BN49_0086	highly similar to putative alcohol dehydrogenase from Citrobacter youngae ATCC 29220 (tr|D4BIW9)	-0.105398	8.00515	0.617534	-0.0655708	8.00447	0.826783	-0.0440354	7.96128	0.962567	FALSE
FO834906	BN49_0087	BN49_0087	weakly similar to UPF0311 protein CA_C3321 from Clostridium acetobutylicum (sp|Q97DZ9)	-0.135401	5.62677	0.869685	-0.122618	5.61628	0.937928	-0.0181428	5.55439	1	FALSE
FO834906	BN49_0088	BN49_0088	highly similar to sugar (glycoside-pentoside-hexuronide) transporter from Escherichia coli strain ATCC 33849 - DSM 4235 - NCIB 12045 - K12 - DH1 (tr|C9QUK4)	-0.0792134	8.49133	0.732639	-0.0277934	8.4969	0.969379	-0.0566363	8.46779	0.927705	FALSE
FO834906	BN49_0089	BN49_0089	highly similar to alpha-xylosidase YicI from Escherichia coli B354 (tr|D6JGW9)	0.0138637	8.11245	1	0.0148109	8.09278	1	-0.00646621	8.11083	1	FALSE
FO834906	BN49_0090	BN49_0090	similar to transcriptional regulatory protein from Serratia odorifera 4Rx13 (tr|D1RPV7). It presents one helix-turn-helix RpiR domain (PF01418) and one phosphosugar binding SIS domain (PF01380), accoridng to Pfam.	-0.121057	7.99577	0.452178	0.00733428	8.03815	1	-0.133548	7.9901	0.542833	FALSE
FO834906	BN49_0091	BN49_0091	similar to putative glycoside hydrolase family 4 from Serratia proteamaculans (tr|A8GDC0)	-0.0821172	10.5393	0.565357	0.0222691	10.5704	0.961306	-0.109453	10.5414	0.514155	FALSE
FO834906	BN49_0092	BN49_0092	highly similar to PTS system, glucose-like IIB subunit from Serratia proteamaculans strain 568 (tr|A8GDC1)	-0.0911982	12.1619	0.408705	0.0369017	12.2045	0.844679	-0.133057	12.1714	0.268988	FALSE
FO834906	BN49_0093	BN49_0093	similar to putative exported protein from Escherichia coli O44:H18 strain 042 - EAEC (tr|D3H2D4). It belongs to AsmA protein family (PF05170), according to Pfam.	-0.0735909	8.07695	0.778585	-0.163355	8.01501	0.0773635	0.0847882	7.98603	0.843349	FALSE
FO834906	BN49_0094	BN49_0094	highly similar to xanthine permease from Escherichia coli strain SMS-3-5 - SECEC (tr|B1LK91)	-0.0207156	8.11011	0.984551	-0.05034	8.07527	0.91313	0.0258696	8.07446	0.994763	FALSE
FO834906	BN49_0095	BN49_0095	highly similar to sodium-glutamate symport carrier protein from Escherichia coli O6 (tr|Q8FC80)	-0.0886395	6.87368	0.873592	0.124866	6.95754	0.799202	-0.217833	6.92875	0.626844	FALSE
FO834906	BN49_0096	glpK	highly similar to glycerol kinase from Klebsiella pneumoniae subsp. pneumoniae strain ATCC 700721 - MGH 78578 (sp|A6TFR2)	-0.0812326	7.47263	0.845107	-0.00642246	7.48933	1	-0.0804315	7.46054	0.919907	FALSE
FO834906	BN49_0097	glpF1	highly similar to glycerol uptake facilitator protein from Shigella flexneri (sp|P31140)	-0.134192	7.91344	0.541527	0.0701258	7.99305	0.862621	-0.210527	7.94085	0.263932	FALSE
FO834906	BN49_0098	zapB	highly similar to cell division protein ZapB from Klebsiella pneumoniae subsp. pneumoniae strain ATCC 700721 - MGH 78578 (sp|A6TFR0)	-0.0305763	5.91539	0.99964	-0.0770447	5.87325	0.937928	0.0404271	5.86871	0.995661	FALSE
FO834906	BN49_0099	sbp	highly similar to sulfate-binding protein from Shigella flexneri (sp|P0AG79)	-0.0902572	7.94149	0.663661	-0.040428	7.94489	0.941231	-0.0548951	7.91125	0.942936	FALSE
FO834906	BN49_0100	cdh	highly similar to CDP-diacylglycerol pyrophosphatase from Klebsiella pneumoniae strain 342 (sp|B5XTD8)	0.0409268	6.42459	0.976663	-0.0186899	6.37443	1	0.0545986	6.40672	0.982452	FALSE
FO834906	BN49_0101	BN49_0101	highly similar to di- and tricarboxylate transporter from Enterobacter cloacae subsp. cloacae NCTC 9394 (tr|D6DNV6)	0.0168444	6.84595	1	0.0415026	6.8386	0.966614	-0.0304442	6.85785	0.994722	FALSE
FO834906	BN49_0102	tpiA	highly similar to triosephosphate isomerase from Klebsiella pneumoniae (sp|Q7X222)	NA	NA	NA	1.91286	-0.735394	1	-1.91145	-0.71905	1	FALSE
FO834906	BN49_0103	BN49_0103	highly similar to putative uncharacterized protein from Escherichia coli strain ATCC 8739 - DSM 1576 - Crooks (tr|B1IVF9)	-0.162601	6.55054	0.632858	0.0941581	6.65476	0.91313	-0.261355	6.58987	0.451861	FALSE
FO834906	BN49_0104	yiiR	highly similar to uncharacterized protein YiiR from Escherichia coli strain K12 (sp|P0AF34)	0.262898	4.52803	0.666926	-0.0950036	4.3285	0.969379	0.352757	4.48231	0.668062	FALSE
FO834906	BN49_0105	fpr	highly similar to ferredoxin-NADP reductase from Escherichia coli O157:H7 (tr|Q8X7A2)	0.0136092	6.78437	1	-0.0732487	6.71828	0.921343	0.0846471	6.739	0.961778	FALSE
FO834906	BN49_0106	glpX	highly similar to fructose-1,6-bisphosphatase, class II from Escherichia coli strain B - BL21-DE3 (tr|C6EEX3)	-0.0652705	6.83856	0.883544	-0.0399348	6.83126	0.973736	-0.0301024	6.80883	0.994722	FALSE
FO834906	BN49_0107	recG	highly similar to ATP-dependent DNA helicase RecG from Escherichia coli strain UTI89 - UPEC (tr|Q1R4T9)	-0.301449	6.93334	0.100459	-0.185383	6.96663	0.265049	-0.12252	6.82475	0.821882	FALSE
FO834906	BN49_0108	spoU	["highly similar to tRNA guanosine-2'-O-methyltransferase from Shigella flexneri (sp|P0AGJ4)"]	-0.119103	5.79323	0.896242	-0.272537	5.69851	0.480477	0.142641	5.65227	0.94765	FALSE
FO834906	BN49_0109	spoT	["highly similar to bifunctional (P)ppGpp synthetase II- guanosine-3',5'-bis pyrophosphate 3'-pyrophosphohydrolase from Salmonella enterica (tr|E8H0E6)"]	-0.629689	2.99584	0.401331	-0.436514	3.06126	0.763582	-0.196701	2.75658	0.97917	FALSE
FO834906	BN49_0110	rpoZ	highly similar to DNA-directed RNA polymerase subunit omega from Escherichia coli O150:H5 strain SE15 (tr|D2NCQ0)	1.88064	-0.759633	1	NA	NA	NA	1.84299	-0.719083	1	FALSE
FO834906	BN49_0111	gmk	highly similar to guanylate kinase from Salmonella typhimurium (sp|Q9X6M5)	-0.774852	-0.553415	1	0.598148	-0.348448	1	-1.3736	-0.41917	0.97267	FALSE
FO834906	BN49_0112	ligB	highly similar to DNA ligase B from Klebsiella pneumoniae subsp. pneumoniae strain ATCC 700721 - MGH 78578 (sp|A6TFP6)	-0.0874163	9.21249	0.707002	-0.0807181	9.19551	0.511627	-0.011432	9.16165	1	FALSE
FO834906	BN49_0113	BN49_0113	highly similar to putative uncharacterized protein ECs4521 from Escherichia coli O157:H7 (tr|Q8XD90)	-0.109542	7.29305	0.733335	0.0608946	7.35651	0.937928	-0.176556	7.31567	0.561537	FALSE
FO834906	BN49_0114	BN49_0114	highly similar to putative chloride channel core from Pantoea sp. At-9b (tr|C8QBD4)	-0.0739294	7.87394	0.825896	-0.0365287	7.87131	0.969379	-0.0416979	7.84484	0.968016	FALSE
FO834906	BN49_0115	BN49_0115	highly similar to DNA-O6-methylguanine--protein-cysteine S-methyltransferase - transcriptional regulator Ada from Enterobacter sp. strain 638 (tr|A4W4V5)	-0.0624911	8.93053	0.775079	0.0901875	8.98585	0.56464	-0.156973	8.96722	0.423193	FALSE
FO834906	BN49_0116	BN49_0116	similar to putative uncharacterized protein from Enterobacter sp. strain 638 (tr|A4W4V4)	-0.13088	9.87648	0.340931	-0.00651799	9.91575	1	-0.129201	9.8632	0.511065	FALSE
FO834906	BN49_0117	BN49_0117	highly similar to putative alpha helix protein from Escherichia coli O157:H7 (tr|Q8XD97). It presents 9 alpha helixes predicted according to PSI-PRED.	0.0501486	10.0379	0.801503	0.0568738	10.0205	0.811727	-0.0115459	10.0562	1	FALSE
FO834906	BN49_0118	BN49_0118	weakly similar to putative acyltransferase family protein from Providencia rustigianii DSM 4541 (tr|D1P2E4) and highly similar to putative acetyltransferase from Klebsiella pneumoniae NTUH-K2044 (tr|C4X2D5)	-0.0603326	12.387	0.675462	0.0768679	12.4349	0.403761	-0.142054	12.4172	0.244718	FALSE
FO834906	BN49_0119	BN49_0119	highly similar to secretion protein HlyD family from Klebsiella variicola strain At-22 (tr|D3RBZ8). According to Pfam, it belongs to HlyD family (PF00529)	-0.0720434	12.6636	0.550109	0.0659477	12.7117	0.539459	-0.142888	12.6882	0.22193	FALSE
FO834906	BN49_0120	BN49_0120	similar to ABC-type transporter, ATPase component from Ralstonia eutropha (tr|Q0KEJ9)	-0.0732326	11.6871	0.583325	0.0304213	11.7178	0.937928	-0.108665	11.6933	0.481124	FALSE
FO834906	BN49_0121	BN49_0121	weakly similar to ABC efflux pump, inner membrane subunit from Burkholderia sp. strain 383 (tr|Q395K1). It belogns to the ABC2-type transporters family (PF01061), according to Pfam.	-0.117026	11.7383	0.20186	0.0361908	11.7929	0.907075	-0.158081	11.7475	0.121163	FALSE
FO834906	BN49_0122	rph	highly similar to ribonuclease PH from Klebsiella pneumoniae subsp. pneumoniae strain ATCC 700721 - MGH 78578 (sp|A6TFN5)	-0.0386304	8.19815	0.912233	-0.0361524	8.17953	0.95373	-0.00791114	8.17082	1	FALSE
FO834906	BN49_0123	pyrE	highly similar to orotate phosphoribosyltransferase from Klebsiella pneumoniae strain 342 (sp|B5XTG0)	-0.259142	7.41746	0.243694	0.0210497	7.53107	1	-0.286072	7.41945	0.307925	FALSE
FO834906	BN49_0124	slmA	highly similar to HTH-type protein SlmA from Klebsiella pneumoniae subsp. pneumoniae strain ATCC 700721 - MGH 78578 (sp|A6TFN2)	-0.1078	7.80969	0.632858	-0.0803326	7.80305	0.818927	-0.0334179	7.75993	0.97917	FALSE
FO834906	BN49_0125	dut	["highly similar to deoxyuridine 5'-triphosphate nucleotidohydrolase from Klebsiella pneumoniae subsp. pneumoniae strain ATCC 700721 - MGH 78578 (sp|A6TFN1)"]	1.44443	0.121878	0.707002	-3.12545	-0.529042	0.826783	4.55585	-0.0306084	0.327088	FALSE
FO834906	BN49_0126	dfp	highly similar to coenzyme A biosynthesis bifunctional protein CoaBC from Escherichia coli strain K12 (sp|P0ABQ0)	NA	NA	NA	4.13517	-0.265896	0.372175	-4.13111	-0.24943	0.481124	FALSE
FO834906	BN49_0127	BN49_0127	highly similar to UPF0758 protein KPN78578_39390 from Klebsiella pneumoniae subsp. pneumoniae strain ATCC 700721 - MGH 78578 (sp|A6TFM9)	-0.0541344	7.60735	0.883544	0.0349132	7.62999	0.973736	-0.0934751	7.61448	0.821882	FALSE
FO834906	BN49_0128	rpmB	highly similar to 50S ribosomal protein L28 from Shigella sonnei (sp|Q3YVZ9)	NA	NA	NA	2.70589	-0.628534	0.937928	-2.70215	-0.612244	0.942936	FALSE
FO834906	BN49_0129	rpmG	highly similar to 50S ribosomal protein L33 from Klebsiella pneumoniae subsp. pneumoniae strain ATCC 700721 - MGH 78578 (sp|A6TFM7)	-1.66079	2.87245	0.0386285	-1.0899	3.03161	0.0783336	-0.575482	2.18599	0.845769	FALSE
FO834906	BN49_0130	BN49_0130	highly similar to putative uncharacterized protein from Proteus penneri (tr|C0AYK3)	-0.239696	7.38641	0.0826785	-0.0256181	7.46751	0.98733	-0.218634	7.36205	0.293004	FALSE
FO834906	BN49_0131	BN49_0131	weakly similar to uncharacterized protein YegK from Escherichia coli strain K12 (sp|P76395)	-0.217201	6.5172	0.463296	-0.00329307	6.59796	1	-0.216937	6.50369	0.668062	FALSE
FO834906	BN49_0132	BN49_0132	the N-terminal is similar to a putative uncharacterized protein from Proteus penneri (tr|C0AYJ9)	-0.151532	8.01822	0.433567	-0.0329482	8.0549	0.969379	-0.125028	7.99236	0.720409	FALSE
FO834906	BN49_0133	BN49_0133	hypothetical CDS	-0.138355	8.73072	0.432106	0.0733524	8.81445	0.833009	-0.216802	8.76036	0.0536277	FALSE
FO834906	BN49_0134	BN49_0134	hypothetical protein	-0.114366	7.88752	0.654379	0.0172239	7.93019	1	-0.136944	7.88575	0.643654	FALSE
FO834906	BN49_0135	mutM	highly similar to formamidopyrimidine-DNA glycosylase from Klebsiella pneumoniae strain 342 (sp|B5XTG8)	-0.204288	7.67793	0.254072	0.0174651	7.76339	1	-0.227319	7.6776	0.321231	FALSE
FO834906	BN49_0136	coaD	highly similar to phosphopantetheine adenylyltransferase from Klebsiella pneumoniae (sp|Q9XC89)	3.53956	-0.461018	0.550109	3.89055	-0.348239	0.516303	-0.396485	-0.027773	1	FALSE
FO834906	BN49_0137	waaE	highly similar to lipopolysaccharide core biosynthesis glycosyltransferase WaaE from Klebsiella pneumoniae (sp|Q9XC90)	NA	NA	NA	3.21563	-0.528957	0.826783	-3.21232	-0.51259	0.821882	FALSE
FO834906	BN49_0138	waaA	highly similar to Kdo transferase from Klebsiella pneumoniae subsp. pneumoniae strain ATCC 700721 - MGH 78578 (tr|A6TFM3)	0.535662	-0.371887	1	1.9038	0.0231214	0.676758	-1.35851	0.104327	0.821882	FALSE
FO834906	BN49_0139	BN49_0139	highly similar to putative glycosyltransferase from Klebsiella pneumoniae subsp. pneumoniae strain ATCC 700721 - MGH 78578 (tr|A6TFM2)	-0.136108	7.57961	0.480412	-0.0814875	7.58565	0.826556	-0.059156	7.52716	0.942936	FALSE
FO834906	BN49_0140	wabH	highly similar to putative glycosyltransferase from Klebsiella pneumoniae subsp. pneumoniae strain ATCC 700721 - MGH 78578 (tr|A6TFM1)	-0.149779	0.492281	1	-0.393969	0.421916	0.973355	0.23997	0.386104	1	FALSE
FO834906	BN49_0141	wabG	highly similar to glucuronic acid transferase from Klebsiella pneumoniae subsp. pneumoniae NTUH-K2044 (tr|C4X2B4)	-1.87304	-0.759615	1	2.5059	-0.113913	0.559662	-4.33939	-0.171536	0.406509	FALSE
FO834906	BN49_0142	waaQ	highly similar to heptosyl III transferase from Klebsiella pneumoniae subsp. pneumoniae strain ATCC 700721 - MGH 78578 (tr|A6TFL9)	0.0776612	3.94003	0.971446	0.106411	3.93169	0.969379	-0.0360294	3.98243	1	FALSE
FO834906	BN49_0143	walW	highly similar to deacetylase from Klebsiella pneumoniae subsp. pneumoniae strain ATCC 700721 - MGH 78578 (tr|A6TFL8)	0.342973	3.36047	0.72145	-0.106077	3.12621	1	0.441032	3.31537	0.756076	FALSE
FO834906	BN49_0144	wabM	highly similar to WabM from Klebsiella pneumoniae (tr|Q4QTM9)	-0.876957	3.97702	0.00947531	-0.119117	4.26174	0.949691	-0.76368	3.88579	0.121163	FALSE
FO834906	BN49_0145	waaL	highly similar to WaaL from Klebsiella pneumoniae (tr|Q4QTN0)	-1.59584	4.42799	1.2e-10	-0.633815	4.71176	0.00886451	-0.968252	3.96913	0.0123029	FALSE
FO834906	BN49_0146	wabK	highly similar to WabK from Klebsiella pneumoniae (tr|Q4QTN1)	-1.9769	1.64893	0.0201564	-0.50581	2.02216	0.812006	-1.48682	1.31062	0.33772	FALSE
FO834906	BN49_0147	waaC	highly similar to heptosyltransferase I from Klebsiella pneumoniae subsp. pneumoniae NTUH-K2044 (tr|C4X2A8)	-3.8387	-0.372484	0.427867	0.551593	0.149209	1	-4.34439	-0.171163	0.406509	FALSE
FO834906	BN49_0148	waaF	highly similar to heptosyltransferase II from Klebsiella pneumoniae subsp. pneumoniae NTUH-K2044 (tr|C4X2A7)	-3.5402	-0.460104	0.550109	1.33877	0.264488	0.789386	-4.83124	0.0400163	0.163175	FALSE
FO834906	BN49_0149	hldD	highly similar to ADP-L-glycero-D-manno-heptose-6-epimerase Klebsiella pneumoniae subsp. pneumoniae strain ATCC 700721 - MGH 78578 (sp|A6TFL4)	-1.65474	-0.372925	0.81208	0.640622	0.0234549	1	-2.29189	-0.171118	0.723977	FALSE
FO834906	BN49_0150	kbl	highly similar to 2-amino-3-ketobutyrate coenzyme A ligase from Escherichia coli strain K12 (sp|P0AB77)	-0.144969	8.21243	0.291798	-0.0802996	8.2236	0.811727	-0.070754	8.16197	0.881537	FALSE
FO834906	BN49_0151	tdh	highly similar to L-threonine 3-dehydrogenase from Klebsiella pneumoniae subsp. pneumoniae strain ATCC 700721 - MGH 78578 (sp|A6TFL2)	0.040166	7.18669	0.966588	0.112103	7.20211	0.714802	-0.0757466	7.2326	0.942936	FALSE
FO834906	BN49_0152	BN49_0152	highly similar to putative glycosyl transferase, family 2 from Enterobacter sp. strain 638 (tr|A4W530)	-0.190298	7.15186	0.65214	-0.04391	7.20138	0.969379	-0.149539	7.1176	0.845526	FALSE
FO834906	BN49_0153	BN49_0153	highly similar to putative polysaccharide deacetylase from Escherichia coli O44:H18 strain 042 - EAEC (tr|D3H1Q0)	-0.231853	7.65779	0.193486	0.00944792	7.75082	1	-0.243962	7.65139	0.353738	FALSE
FO834906	BN49_0154	BN49_0154	highly similar to M23 peptidase domain-containing protein from Escherichia sp. 1_1_43 (tr|C1NFR8)	-0.524914	5.1048	0.0990395	-0.876956	4.96071	7.14e-07	0.345727	4.6555	0.713039	FALSE
FO834906	BN49_0155	gpmI	highly similar to 2, 3-bisphosphoglycerate-independent phosphoglycerate mutase from Shigella dysenteriae serotype 1 strain Sd197 (sp|Q329P2)	-0.236038	7.50158	0.303142	-0.0140339	7.58713	1	-0.229047	7.48477	0.473593	FALSE
FO834906	BN49_0156	BN49_0156	highly similar to putative rhodanase-like exported protein from Escherichia coli O44:H18 strain 042 - EAEC (tr|D3H1P7)	-0.0763484	6.56647	0.884765	-0.14018	6.51727	0.789386	0.0575568	6.48833	0.980142	FALSE
FO834906	BN49_0157	grxC	highly similar to glutaredoxin 3 from Escherichia coli strain UTI89 - UPEC (tr|Q1R4Y4)	-0.0869518	4.46218	0.955532	0.00975052	4.48737	1	-0.100377	4.45975	0.97267	FALSE
FO834906	BN49_0158	secB	highly similar to protein-export protein SecB from Klebsiella pneumoniae strain 342 (sp|B5XTJ1)	-1.87303	-0.759615	1	1.75509	-0.348149	0.91313	-3.59416	-0.418989	0.720409	FALSE
FO834906	BN49_0159	gpsA	highly similar to glycerol-3-phosphate dehydrogenase NAD(P)+ from Klebsiella pneumoniae strain 342 (sp|B5XTJ2)	-2.74944	-0.00123569	0.289903	0.991357	0.811821	0.685658	-3.73828	0.488357	0.0303075	FALSE
FO834906	BN49_0160	cysE	highly similar to serine acetyltransferase from Salmonella typhimurium (sp|P29847)	2.66735	-0.652883	0.873592	1.91286	-0.735394	1	0.711643	-0.512739	1	FALSE
FO834906	BN49_0161	trmL	["highly similar to tRNA (cytidine(34)-2'-O)-methyltransferase from Salmonella typhimurium (tr|Q8ZL60)"]	-0.231186	6.46	0.451219	0.0287294	6.56293	1	-0.263992	6.46476	0.542833	FALSE
FO834906	BN49_0162	lldD	highly similar to L-lactate dehydrogenase [cytochrome] from Klebsiella pneumoniae subsp. pneumoniae strain ATCC 700721 - MGH 78578 (sp|A6TFK0)	-0.155435	7.28538	0.707583	-0.0166372	7.3317	1	-0.144118	7.26663	0.843349	FALSE
FO834906	BN49_0163	lldR	highly similar to putative L-lactate dehydrogenase operon regulatory protein LldR from Escherichia coli strain SMS-3-5 - SECEC (tr|B1LK43)	-0.1985	6.82311	0.363231	-0.179987	6.81329	0.399554	-0.0252868	6.72159	0.997226	FALSE
FO834906	BN49_0164	lldP	highly similar to L-lactate permease from Salmonella typhimurium (sp|Q8ZL63)	-0.0974015	8.58563	0.56451	0.00579697	8.6151	1	-0.108031	8.57851	0.643654	FALSE
FO834906	BN49_0165	yibL	highly similar to putative uncharacterized protein YibL from Escherichia coli O55:H7 strain CB9615 - EPEC (tr|D3QV27)	0.0666054	6.94383	0.876315	0.227381	7.00492	0.306366	-0.165204	7.04892	0.720409	FALSE
FO834906	BN49_0166	yibT	highly similar to uncharacterized protein YibT from Salmonella typhimurium (sp|Q8ZL66)	-0.0591068	6.52036	0.94382	0.0510539	6.55315	0.978403	-0.115948	6.53633	0.866856	FALSE
FO834906	BN49_0167	mtlR	highly similar to putative repressor for mtl from Escherichia coli O157:H7 (tr|Q8XDG7)	-0.251558	5.41763	0.575679	-0.137969	5.45373	0.833541	-0.1184	5.33412	0.946003	FALSE
FO834906	BN49_0168	mtlD	highly similar to mannitol-1-phosphate 5-dehydrogenase from Klebsiella pneumoniae subsp. pneumoniae strain ATCC 700721 - MGH 78578 (sp|A6TFJ4)	-0.643257	6.1138	0.000895805	-0.539007	6.13935	5.54e-05	-0.107847	5.79995	0.947155	FALSE
FO834906	BN49_0169	mtlA	highly similar to PTS system mannitol-specific EIICBA component from Klebsiella pneumoniae (sp|Q9XBM7)	-0.132302	8.39571	0.463523	-0.0710414	8.40537	0.833541	-0.0662732	8.34993	0.887792	FALSE
FO834906	BN49_0170	BN49_0170	highly similar to putative S-transferase from Escherichia coli strain UTI89 - UPEC (tr|Q1R502)	-0.0749126	5.85844	0.911321	-0.0800594	5.8365	0.941231	-0.000479422	5.80923	1	FALSE
FO834906	BN49_0171	selA	highly similar to L-seryl-tRNA(Sec) selenium transferase from Klebsiella pneumoniae subsp. pneumoniae strain ATCC 700721 - MGH 78578 (sp|A6TFJ1)	-0.199519	7.30356	0.416759	-0.0870672	7.33687	0.830766	-0.117771	7.2483	0.83665	FALSE
FO834906	BN49_0172	selB	highly similar to selenocysteinyl-tRNA-specific translation factor from Escherichia coli O45:K1 strain S88 - ExPEC (tr|B7MFF4)	-0.147655	8.10656	0.419298	-0.162089	8.08005	0.0823659	0.0103031	8.01336	1	FALSE
FO834906	BN49_0173	hydN1	similar to electron transport protein HydN from Escherichia coli strain UTI89 - UPEC (tr|Q1R7Y7)	-0.212975	5.32315	0.670767	-0.167253	5.32431	0.807162	-0.0537005	5.2281	0.994722	FALSE
FO834906	BN49_0174	avtA	highly similar to valine--pyruvate aminotransferase from Escherichia coli strain K12 (sp|P09053)	-0.0765178	8.01111	0.729356	0.0213014	8.03868	1	-0.103002	8.0126	0.77024	FALSE
FO834906	BN49_0175	malS	highly similar to alpha-amylase MalS from Escherichia coli O103:H2 strain 12009 - EHEC (tr|C8TZJ6)	-0.104431	8.63205	0.504355	0.0294292	8.67706	0.960038	-0.138755	8.63755	0.432598	FALSE
FO834906	BN49_0176	bax	highly similar to BAX protein from Escherichia coli O6 (tr|Q8FCE1)	-0.263202	7.22669	0.100459	-0.090202	7.28735	0.794116	-0.178618	7.16837	0.564258	FALSE
FO834906	BN49_0177	xylR	highly similar to xylose operon regulatory protein from Escherichia coli O6:K15:H31 strain 536 - UPEC (tr|Q0TBN3)	-0.101417	8.02491	0.593344	-0.014863	8.04698	1	-0.0911987	8.00691	0.821882	FALSE
FO834906	BN49_0178	xylH1	highly similar to D-xylose transporter subunit, membrane component of ABC superfamily from Escherichia coli O81 strain ED1a (tr|B7N214)	-0.24706	6.69376	0.479542	-0.0272377	6.77866	1	-0.22563	6.66897	0.720409	FALSE
FO834906	BN49_0179	xylG1	highly similar to xylose import ATP-binding protein XylG from Shigella boydii serotype 4 strain Sb227 (sp|Q31V51)	-0.0730413	9.72032	0.696657	0.0664622	9.76894	0.776254	-0.144495	9.74527	0.372408	FALSE
FO834906	BN49_0180	xylF1	highly similar to D-xylose-binding periplasmic protein from Escherichia coli strain K12 (sp|P37387)	-0.0835184	11.706	0.428707	0.042045	11.7475	0.803193	-0.13044	11.7181	0.245996	FALSE
FO834906	BN49_0181	xylA	highly similar to xylose isomerase from Klebsiella pneumoniae (sp|P29442)	-0.0912096	9.77131	0.496388	0.0657029	9.82783	0.624299	-0.16154	9.7956	0.217922	FALSE
FO834906	BN49_0182	xylB	highly similar to xylulose kinase from Klebsiella pneumoniae (sp|P29444)	-0.178208	9.01004	0.301967	-0.0695486	9.04046	0.776845	-0.113324	8.96346	0.751884	FALSE
FO834906	BN49_0183	BN49_0183	weakly similar to inner membrane protein YiaB from Escherichia coli strain K12 (sp|P11286)	-0.118923	7.15237	0.748901	0.0630091	7.2218	0.937928	-0.186604	7.17607	0.589145	FALSE
FO834906	BN49_0184	yiaA	highly similar to inner membrane protein YiaA from Escherichia coli O55:H7 strain CB9615 - EPEC (tr|D3QUZ3)	-0.0735494	8.12602	0.754792	0.0734897	8.17868	0.811727	-0.151868	8.15439	0.451861	FALSE
FO834906	BN49_0185	BN49_0185	highly similar to putative acyltransferase family protein from Escherichia coli strain SMS-3-5 - SECEC (tr|B1LJC3)	-0.0858815	8.40164	0.653743	0.0143542	8.43042	1	-0.105075	8.39914	0.710028	FALSE
FO834906	BN49_0186	BN49_0186	similar to uncharacterized lipoprotein YsaB from Salmonella typhimurium (sp|Q8ZL94)	0.183603	5.49903	0.707002	0.15586	5.46	0.808803	0.0227901	5.5648	1	FALSE
FO834906	BN49_0187	glyQ	highly similar to glycyl-tRNA synthetase alpha subunit from Klebsiella pneumoniae subsp. pneumoniae strain ATCC 700721 - MGH 78578 (sp|A6TFH5)	NA	NA	NA	2.707	-0.628469	0.937928	-2.70479	-0.612095	0.942936	FALSE
FO834906	BN49_0188	glyS	highly similar to glycyl-tRNA synthetase beta subunit from Klebsiella pneumoniae subsp. pneumoniae strain ATCC 700721 - MGH 78578 (sp|A6TFH4)	-2.20789	-0.211601	0.555988	0.79932	0.371902	0.937928	-3.00025	0.105127	0.397424	FALSE
FO834906	BN49_0189	BN49_0189	highly similar to putative IS3 family element, transposase orfA from Klebsiella pneumoniae strain 342 (tr|B5RJX4)	-0.176299	10.7446	0.0566346	0.0523309	10.8351	0.756517	-0.233303	10.7628	0.0102646	FALSE
FO834906	BN49_0190	BN49_0190	highly similar to putative IS150 conserved protein InsB from Escherichia coli O7:K1 (tr|B7NP53)	-0.0514278	10.233	0.81208	0.0845694	10.2801	0.51532	-0.140847	10.2667	0.428836	FALSE
FO834906	BN49_0191	BN49_0191	weakly similar to putative uncharacterized protein from Mariprofundus ferrooxydans PV-1 (tr|Q0F2W1)	-0.0948297	10.0366	0.480412	0.052204	10.0884	0.812485	-0.152101	10.054	0.243336	FALSE
FO834906	BN49_0192	BN49_0192	highly similar to putative uncharacterized protein from Klebsiella pneumoniae subsp. pneumoniae strain ATCC 700721 - MGH 78578 (tr|A6TI69)	-0.182654	6.57976	0.467232	0.139764	6.71716	0.743411	-0.326577	6.64442	0.243336	FALSE
FO834906	BN49_0193	BN49_0193	highly similar to putative transposase InsD for insertion element IS2-9 from Escherichia coli strain K12 (sp|P0CF61)	NA	NA	NA	NA	NA	NA	NA	NA	NA	FALSE
FO834906	BN49_0194	BN49_0194	highly similar to IS2 OrfA from Escherichia coli strain UTI89 - UPEC (tr|Q1R1Z4)	NA	NA	NA	NA	NA	NA	NA	NA	NA	FALSE
FO834906	BN49_0195	BN49_0195	highly similar to putative acetyltransferase, gnat family from Escherichia coli 53638 (tr|B2U5Y0)	-0.126911	8.66934	0.320067	0.0145417	8.71803	1	-0.146297	8.66697	0.397424	FALSE
FO834906	BN49_0196	BN49_0196	highly similar to putative ABC transporter, ATP-binding protein from Enterobacter cloacae subsp. cloacae strain ATCC 13047 - DSM 30054 - NBRC 13535 - NCDC 279-56 (tr|D5CBH9)	-0.107296	7.60367	0.696923	-0.101004	7.5868	0.735563	-0.0126099	7.54382	1	FALSE
FO834906	BN49_0197	cspA	highly similar to cold shock protein CspA from Escherichia coli O55:H7 strain CB9615 - EPEC (tr|D3QUY7)	0.718071	1.31712	0.736415	0.790406	1.31932	0.641939	-0.0763597	1.5998	1	FALSE
FO834906	BN49_0198	yiaG	highly similar to putative uncharacterized protein YiaG from Escherichia coli strain UTI89 - UPEC (tr|Q1R541)	-0.0341695	7.28983	0.955532	0.0200975	7.29657	1	-0.0589999	7.29017	0.942936	FALSE
FO834906	BN49_0199	pcaK	similar to 4-hydroxybenzoate transporter from Pseudomonas putida (sp|Q51955)	-0.0994663	7.80407	0.707996	-0.0857626	7.79069	0.899433	-0.0188997	7.75134	1	FALSE
FO834906	BN49_0200	yiaF	highly similar to putative uncharacterized protein YiaF from Escherichia coli strain UTI89 - UPEC (tr|Q1R542)	-0.0792584	7.76764	0.766554	-0.0330003	7.76943	0.964393	-0.0514182	7.74126	0.942936	FALSE
FO834906	BN49_0201	ghrB	highly similar to glyoxylate-hydroxypyruvate reductase B from Klebsiella pneumoniae subsp. pneumoniae strain ATCC 700721 - MGH 78578 (sp|A6TFG7)	-0.162063	6.68805	0.526506	-0.0852964	6.70385	0.870263	-0.0811908	6.63354	0.940615	FALSE
FO834906	BN49_0202	BN49_0202	highly similar to major facilitator superfamily MFS_1 from Enterobacter sp. strain 638 (tr|A4W578)	-0.0257067	7.83474	0.972805	0.0696927	7.86167	0.853691	-0.100503	7.86054	0.775023	FALSE
FO834906	BN49_0203	BN49_0203	highly similar to ribokinase-like domain-containing protein from Enterobacter cloacae subsp. cloacae strain ATCC 13047 - DSM 30054 - NBRC 13535 - NCDC 279-56 (tr|D5CBI6)	-0.0287943	6.16978	1	-0.0680592	6.13161	0.95373	0.0327675	6.12779	1	FALSE
FO834906	BN49_0204	BN49_0204	highly similar to putative xylose isomerase domain-containing protein from Enterobacter cloacae subsp. cloacae strain ATCC 13047 - DSM 30054 - NBRC 13535 - NCDC 279-56 (tr|D5CBI7)	0.049809	7.54328	0.927891	-0.0490722	7.47427	0.951221	0.0941243	7.51043	0.845526	FALSE
FO834906	BN49_0205	BN49_0205	highly similar to LacI family transcription regulator from Enterobacter cloacae subsp. cloacae strain ATCC 13047 - DSM 30054 - NBRC 13535 - NCDC 279-56 (tr|D5CBI8)	-0.506036	6.37194	0.00178835	-0.465666	6.37109	8.34e-05	-0.0455804	6.10847	0.991155	FALSE
FO834906	BN49_0206	BN49_0206	highly similar to putative outer membrane protein from Escherichia coli strain UTI89 - UPEC (tr|Q1R544). It belongs to OmpA family (PF00691), according to Pfam.	-0.102196	7.59433	0.669486	0.0261757	7.63606	0.97787	-0.133956	7.59861	0.71785	FALSE
FO834906	BN49_0207	bisC	highly similar to biotin sulfoxide reductase from Escherichia coli B354 (tr|D6JGL5)	0.0112356	8.66492	1	-0.0095907	8.63445	1	0.0160878	8.65077	1	FALSE
FO834906	BN49_0208	BN49_0208	highly similar to putative acetyltransferase from Salmonella typhi (tr|Q8Z2A6)	-0.0541868	6.97769	0.901051	0.0652298	7.01589	0.916074	-0.124138	7.00133	0.756076	FALSE
FO834906	BN49_0209	BN49_0209	similar to putative DNA-3-methyladenine glycosylase I from Escherichia coli strain UTI89 - UPEC (tr|Q1R547)	-0.0393215	7.45864	0.945193	0.04657	7.48078	0.937928	-0.0899041	7.4721	0.881537	FALSE
FO834906	BN49_0210	BN49_0210	weakly similar to putative lipase from Escherichia coli O157:H7 (tr|Q8X5K3)	-0.0794497	7.73068	0.803104	-0.0751601	7.71364	0.865121	-0.0092347	7.6836	1	FALSE
FO834906	BN49_0211	yhjX	highly similar to inner membrane protein YhjX from Escherichia coli strain K12 (sp|P37662)	-0.141925	7.99219	0.370757	0.0244918	8.05339	0.97787	-0.171963	7.99583	0.427013	FALSE
FO834906	BN49_0212	eptB	highly similar to phosphoethanolamine transferase EptB from Salmonella typhimurium (sp|P43666)	-0.0585366	8.24746	0.856922	0.0708371	8.29092	0.865229	-0.134133	8.27376	0.524228	FALSE
FO834906	BN49_0213	BN49_0213	highly similar to ankyrin repeat protein from Klebsiella pneumoniae strain 342 (tr|B5XN07). It presents at least 2 ankyrin repeats, according to pfam (tr|B5XN07).	-0.0438529	7.45549	0.955532	0.0723097	7.49156	0.91313	-0.119608	7.4816	0.843349	FALSE
FO834906	BN49_0214	BN49_0214	similar to putative uncharacterized protein from Escherichia coli B088 (tr|D6I411)	NA	NA	NA	NA	NA	NA	NA	NA	NA	FALSE
FO834906	BN49_0215	BN49_0215	similar to integrase catalytic region from Escherichia coli. It belongs to rve integrase family (PF00665), according to Pfam.	NA	NA	NA	NA	NA	NA	NA	NA	NA	FALSE
FO834906	BN49_0216	BN49_0216	highly similar to periplasmic dipeptide transport protein from Escherichia coli O6 (tr|Q8CVK7)	-0.120453	10.5151	0.271894	0.0552415	10.5811	0.750194	-0.180564	10.5344	0.0407725	FALSE
FO834906	BN49_0217	dppB	highly similar to dipeptide ABC transporter, permease protein DppB from Escherichia coli O157:H7 strain EC4115 - EHEC (tr|B5YVJ2)	-0.10269	7.79241	0.677381	-0.0338412	7.80579	0.973736	-0.0737496	7.76551	0.887475	FALSE
FO834906	BN49_0218	dppC	highly similar to dipeptide transport system permease protein 2 from Escherichia coli strain UTI89 - UPEC (tr|Q1R555)	-0.138512	6.53153	0.660527	-0.0816353	6.5379	0.907134	-0.0605862	6.47894	0.964969	FALSE
FO834906	BN49_0219	dppD	highly similar to dipeptide transport ATP-binding protein DppD from Escherichia coli O6 (tr|Q8FCG3)	-0.0924959	7.25062	0.801503	-0.0973247	7.22938	0.820107	-0.00119679	7.19288	1	FALSE
FO834906	BN49_0220	dppF	highly similar to dipeptide transporter, ATP-binding component of ABC superfamily from Escherichia coli O8 strain IAI1 (tr|B7M3F7)	-0.0856088	8.12639	0.707583	0.0651311	8.17978	0.912064	-0.155765	8.14955	0.466771	FALSE
FO834906	BN49_0221	BN49_0221	highly similar to putative uncharacterized protein from Enterobacter sp. strain 638 (tr|A4WFW7)	-0.024607	7.93433	0.971262	0.0726774	7.96156	0.866209	-0.101653	7.96047	0.76951	FALSE
FO834906	BN49_0222	BN49_0222	highly similar to cellulose synthase operon protein YhjQ from Dickeya dadantii strain Ech586 (tr|D2BZL6)	-0.153725	7.37345	0.470685	-0.217393	7.32405	0.0504014	0.0597472	7.25285	0.946003	FALSE
FO834906	BN49_0223	BN49_0223	similar to cellulose synthase 2 from Acetobacter xylinus (sp|Q59167)	-0.103519	8.60442	0.460295	-0.0383322	8.61481	0.932872	-0.0694976	8.57433	0.836108	FALSE
FO834906	BN49_0224	BN49_0224	similar to cellulose synthase, subunit B from Enterobacter sp. strain 638 (tr|A4WFW4)	-0.216229	8.80874	0.0466246	-0.118654	8.83318	0.210059	-0.102256	8.73625	0.727341	FALSE
FO834906	BN49_0225	BN49_0225	highly similar to the N-terminal of cellulose synthase from Enterobacter sp (tr|A4WFW3)	-0.103644	9.53351	0.450721	-0.11635	9.50724	0.232479	0.00778894	9.46476	1	FALSE
FO834906	BN49_0226	BN49_0226	highly similar to c-terminal of cellulose synthase domain protein from Enterobacter sp. (tr|A4WFW3)	-0.0116239	8.76398	1	0.0321682	8.76472	0.968387	-0.0479578	8.76972	0.968016	FALSE
FO834906	BN49_0227	BN49_0227	weakly similar to cellulose synthase operon protein D from Dickeya zeae strain Ech1591 (tr|C6CQ01). It belongs to cellulose synthase subunit D protein family (PF03500), according to Pfam.	-0.100111	6.66026	0.807869	0.0130641	6.6952	1	-0.118404	6.65717	0.857201	FALSE
FO834906	BN49_0228	BN49_0228	highly similar to endoglucanase from Cellulomonas uda (sp|P18336)	0.0343654	7.02871	0.978186	0.0449807	7.0134	0.978069	-0.0153434	7.04144	1	FALSE
FO834906	BN49_0229	yhjU	highly similar to uncharacterized protein YhjU from Escherichia coli strain K12 (sp|P37659)	-0.130843	7.71566	0.572941	0.0286578	7.77372	0.97753	-0.165208	7.7216	0.627379	FALSE
FO834906	BN49_0230	yhjT	highly similar to putative uncharacterized protein YhjT from Escherichia coli strain UTI89 - UPEC (tr|Q1R566)	-0.229046	5.2438	0.671915	0.0428844	5.35295	1	-0.275937	5.25505	0.71785	FALSE
FO834906	BN49_0231	BN49_0231	highly similar to C-terminal of putative uncharacterized protein YhjS from Escherichia coli O6 (tr|Q8FCH0)	-0.0833362	10.0553	0.510457	-0.040931	10.0551	0.882061	-0.0472825	10.0245	0.895937	FALSE
FO834906	BN49_0232	BN49_0232	highly similar to N-terminal of uncharacterized protein YhjS from Escherichia coli strain K12 (sp|P37657)	-0.0997141	11.0589	0.373828	0.0346512	11.1044	0.91313	-0.139251	11.0673	0.307925	FALSE
FO834906	BN49_0233	yhjQ	highly similar to uncharacterized protein YhjQ from Salmonella typhimurium (sp|Q8ZLB6)	-0.018624	8.38715	0.992769	-0.066629	8.34316	0.859295	0.0441724	8.34365	0.964969	FALSE
FO834906	BN49_0234	bcsA	highly similar to cellulose synthase catalytic subunit [UDP-forming] from Salmonella typhimurium (sp|Q93IN2)	-0.0761418	8.89928	0.654379	-0.0238185	8.90469	0.969379	-0.057736	8.87792	0.861563	FALSE
FO834906	BN49_0235	bcsB	highly similar to cyclic di-GMP-binding protein from Salmonella typhi (sp|Q8Z290)	-0.0268428	7.99012	0.960255	-0.0785614	7.94437	0.85259	0.0470411	7.94082	0.955467	FALSE
FO834906	BN49_0236	BN49_0236	highly similar to endoglucanase from Escherichia coli O157:H7 (sp|Q8X5L9)	-0.0812096	7.28861	0.801503	-0.0706811	7.27349	0.900151	-0.0163651	7.24378	1	FALSE
FO834906	BN49_0237	bcsC	highly similar to cellulose synthase operon protein C from Salmonella typhimurium (sp|Q8ZLB8)	-0.0878233	8.4842	0.707002	-0.000873025	8.50579	1	-0.0919724	8.47336	0.748449	FALSE
FO834906	BN49_0238	BN49_0238	highly similar to putative uncharacterized protein from Escherichia coli O6:K15:H31 strain 536 - UPEC (tr|Q0TBS4)	0.00158793	7.67503	1	0.031293	7.66834	0.990173	-0.0337792	7.68013	0.987677	FALSE
FO834906	BN49_0239	dctA	highly similar to C4-dicarboxylate transport protein from Klebsiella pneumoniae subsp. pneumoniae strain ATCC 700721 - MGH 78578 (sp|A6TFD1)	0.0686753	7.07582	0.898703	0.039165	7.04035	0.978403	0.023302	7.08646	1	FALSE
FO834906	BN49_0240	BN49_0240	highly similar to predicted zinc-dependent peptidase from Escherichia coli O111:H- strain 11128 - EHEC (tr|C8UI08)	0.00877054	8.15354	1	0.0375542	8.14803	0.95373	-0.0338944	8.16371	0.972388	FALSE
FO834906	BN49_0241	BN49_0241	highly similar to C-terminal of putative ketodeoxygluconokinase from Escherichia coli O157:H7 (tr|Q7AA01)	-0.211311	6.28838	0.425921	-0.12775	6.30802	0.758587	-0.0886082	6.2118	0.935859	FALSE
FO834906	BN49_0242	BN49_0242	highly similar to uncharacterized protein YhjG from Escherichia coli strain K12 (sp|P37645)	-0.147117	7.41292	0.547528	-0.101222	7.41513	0.702868	-0.0502207	7.35088	0.965712	FALSE
FO834906	BN49_0243	BN49_0243	highly similar to putative MFS transporter, metabolite:H+ symporter (MHS) family protein from Escherichia coli strain SMS-3-5 - SECEC (tr|B1LJ67)	-0.0439682	8.15376	0.888346	-0.0267224	8.14063	0.969379	-0.0215537	8.12974	0.994763	FALSE
FO834906	BN49_0244	BN49_0244	highly similar to putative uncharacterized protein YhjD from Escherichia coli O7:K1 strain IAI39 - ExPEC (tr|B7NNF6)	-0.118962	6.22303	0.801503	0.0800964	6.30061	0.937928	-0.203955	6.25454	0.705108	FALSE
FO834906	BN49_0245	BN49_0245	highly similar to putative transcriptional regulator LysR-type from Escherichia coli O157:H7 (tr|Q8X5M8)	0.191267	6.49693	0.486761	0.132872	6.4444	0.779773	0.0530782	6.55123	0.97267	FALSE
FO834906	BN49_0246	BN49_0246	highly similar to putative short-chain dehydrogenase-reductase SDR from Enterobacter cloacae subsp. cloacae strain ATCC 13047 - DSM 30054 - NBRC 13535 - NCDC 279-56 (tr|D5CFN4)	-0.381336	4.99813	0.386373	-0.0318966	5.14132	1	-0.354919	4.96775	0.626864	FALSE
FO834906	BN49_0247	BN49_0247	highly similar to putative GCN5-related N-acetyltransferase from Enterobacter cloacae subsp. cloacae strain ATCC 13047 - DSM 30054 - NBRC 13535 - NCDC 279-56 (tr|D5CFN1)	-0.0270152	4.62757	1	-0.267611	4.50234	0.659199	0.235768	4.49405	0.837976	FALSE
FO834906	BN49_0248	treF	highly similar to cytoplasmic trehalase from Escherichia fergusonii strain ATCC 35469 - DSM 13698 - CDC 0568-73 (sp|B7LSZ0)	0.0735355	7.40618	0.870029	0.0181392	7.35858	1	0.0489136	7.40653	0.97917	FALSE
FO834906	BN49_0249	BN49_0249	similar to putative iron-containing alcohol dehydrogenase from Marinobacter sp. ELB17 (tr|A3J834)	-0.117145	7.56386	0.673662	-0.0495475	7.57639	0.954857	-0.0733085	7.52916	0.923017	FALSE
FO834906	BN49_0250	BN49_0250	highly similar to putative glutathione S-transferase domain protein from Dickeya dadantii strain Ech586 (tr|D2BYN2)	-0.215304	6.95211	0.420774	-0.0154198	7.0257	1	-0.204726	6.93264	0.589145	FALSE
FO834906	BN49_0251	gor	highly similar to glutathione reductase from Escherichia coli O6 (tr|Q8FCK8)	0.0615419	6.97395	0.901102	0.105441	6.97558	0.800741	-0.0501324	7.01732	0.97267	FALSE
FO834906	BN49_0252	yhiR	highly similar to putative DNA (exogenous) processing protein from Escherichia coli O7:K1 strain IAI39 - ExPEC (tr|B7NNC1)	-0.0779674	5.58337	0.956543	-0.14467	5.53337	0.91313	0.0604047	5.50157	0.99519	FALSE
FO834906	BN49_0253	BN49_0253	highly similar to putative phosphatase from Salmonella paratyphi C strain RKS4594 (tr|C0Q150)	-0.162461	8.23484	0.189222	-0.0918351	8.24801	0.575322	-0.075902	8.17758	0.821882	FALSE
FO834906	BN49_0254	prlC	highly similar to oligopeptidase A from Salmonella typhimurium (sp|P27237)	-0.199552	8.52113	0.0703947	-0.0879247	8.55426	0.575281	-0.116372	8.4649	0.643654	FALSE
FO834906	BN49_0255	BN49_0255	highly similar to UPF0341 protein KPN78578_38250 from Klebsiella pneumoniae subsp. pneumoniae strain ATCC 700721 - MGH 78578 (sp|A6TFB5)	-0.118134	5.10199	0.906751	-0.0594144	5.10376	0.98315	-0.0597333	5.06346	0.995661	FALSE
FO834906	BN49_0256	yhiP	highly similar to dipeptide and tripeptide permease B from Salmonella typhimurium (sp|Q8ZLD6)	-0.0842625	8.2964	0.707002	-0.0270048	8.30445	0.968387	-0.0620988	8.27296	0.923017	FALSE
FO834906	BN49_0257	uspA	highly similar to universal stress protein A from Escherichia coli strain UTI89 - UPEC (tr|Q1R5C1|)	-0.0585969	8.01585	0.87949	0.0145428	8.03142	1	-0.0776363	8.01306	0.891746	FALSE
FO834906	BN49_0258	uspB	highly similar to universal stress protein B from Klebsiella pneumoniae subsp. pneumoniae strain ATCC 700721 - MGH 78578 (sp|A6TFB2)	-0.161865	8.07078	0.255525	0.00891208	8.13268	1	-0.176011	8.06569	0.337166	FALSE
FO834906	BN49_0259	pitA	highly similar to putative phosphate transporter PitA, low-affinity from Escherichia coli O111:H- strain 11128 - EHEC (tr|C8UHX1)	-1.4436	4.66044	1.63e-08	-1.53138	4.63268	4.25e-13	0.085734	3.74519	0.99519	FALSE
FO834906	BN49_0260	BN49_0260	highly similar to putative pyridine nucleotide-disulfide oxidoreductase family protein from Escherichia coli B7A (tr|B3H8N8)	-0.204006	7.14089	0.299438	-0.0715133	7.18413	0.91313	-0.138592	7.09404	0.740784	FALSE
FO834906	BN49_0261	mgtE	highly similar to divalent cation transporter, MgtE family from Klebsiella pneumoniae strain 342 (tr|B5XTJ8)	-0.0408864	7.79811	0.931716	0.0829083	7.83848	0.881763	-0.128337	7.82993	0.727341	FALSE
FO834906	BN49_0262	nikR	highly similar to nickel-responsive regulator from Klebsiella pneumoniae subsp. pneumoniae strain ATCC 700721 - MGH 78578 (sp|A6TFA8)	-0.194412	6.93318	0.616603	-0.0403848	6.98633	0.990407	-0.160207	6.90226	0.851136	FALSE
FO834906	BN49_0263	nikE	similar to nickel import ATP-binding protein NikE from Shigella sonnei (sp|Q3YW48)	-0.200538	7.47994	0.221396	-0.2113	7.45443	0.124798	0.00691691	7.36005	1	FALSE
FO834906	BN49_0264	nikD	similar to nickel import ATP-binding protein NikD from Shigella dysenteriae serotype 1 strain Sd197 (sp|Q32AQ2)	-0.0458446	7.39437	0.910688	-0.122364	7.33838	0.614671	0.0708675	7.32488	0.936672	FALSE
FO834906	BN49_0265	nikC	highly similar to nickel transport system permease protein NikC from Escherichia coli O55:H7 strain CB9615 - EPEC (tr|D3QUA1)	0.052762	5.9987	0.955532	-0.0306645	5.93859	1	0.0797768	5.97542	0.972388	FALSE
FO834906	BN49_0266	nikB	highly similar to putative nickel transport system permease protein NikB from Escherichia coli O55:H7 strain CB9615 - EPEC (tr|D3QUA0)	-0.112215	7.07845	0.691907	-0.06679	7.07962	0.912183	-0.0505234	7.03439	0.968016	FALSE
FO834906	BN49_0267	nikA	highly similar to nickel-binding periplasmic protein from Escherichia coli strain K12 (sp|P33590)	-0.0523014	7.8572	0.887799	0.0223566	7.8744	0.990407	-0.0812123	7.85993	0.891746	FALSE
FO834906	BN49_0268	BN49_0268	highly similar to LysR-family transcriptional regulator from Citrobacter rodentium strain ICC168 (tr|D2TKQ5)	-0.0900741	7.70891	0.707002	-0.0127455	7.72718	1	-0.083091	7.69309	0.85593	FALSE
FO834906	BN49_0269	BN49_0269	highly similar to phenolic acid decarboxylase from Enterobacter cloacae (tr|D6DWL7)	-0.0556318	8.68978	0.833924	0.0640693	8.72792	0.869519	-0.124495	8.7123	0.589145	FALSE
FO834906	BN49_0270	arnB	highly similar to UDP-4-amino-4-deoxy-L-arabinose--oxoglutarate aminotransferase from Klebsiella pneumoniae subsp. pneumoniae strain ATCC 700721 - MGH 78578 (sp|A6TFA0)	-0.0618937	10.1527	0.699617	0.0369075	10.1811	0.91313	-0.103459	10.1617	0.626864	FALSE
FO834906	BN49_0271	arnC	highly similar to undecaprenyl-phosphate 4-deoxy-4-formamido-L-arabinose transferase from Klebsiella pneumoniae subsp. pneumoniae strain ATCC 700721 - MGH 78578 (sp|A6TF99)	-0.142767	7.66728	0.432106	0.0205464	7.72657	0.998565	-0.168714	7.66852	0.475605	FALSE
FO834906	BN49_0272	arnA	highly similar to bifunctional polymyxin resistance protein ArnA from Klebsiella pneumoniae subsp. pneumoniae strain ATCC 700721 - MGH 78578 (sp|A6TF98)	-0.133897	7.88658	0.488532	-0.0407437	7.91101	0.96564	-0.0985664	7.85648	0.812459	FALSE
FO834906	BN49_0273	arnD	highly similar to probable 4-deoxy-4-formamido-L-arabinose-phosphoundecaprenol deformylase ArnD from Klebsiella pneumoniae subsp. pneumoniae strain ATCC 700721 - MGH 78578 (sp|A6TF97)	-2.26476	6.2208	2.95e-59	0.0503307	6.94406	0.969379	-2.32117	6.24141	4.56e-48	TRUE
FO834906	BN49_0274	arnT	highly similar to undecaprenyl phosphate-alpha-4-amino-4-deoxy-L-arabinose arabinosyl transferase from Klebsiella pneumoniae subsp. pneumoniae strain ATCC 700721 - MGH 78578 (sp|A6TF96)	0.120849	8.3485	0.425921	0.0968926	8.31508	0.623246	0.0192946	8.38584	0.994763	FALSE
FO834906	BN49_0275	arnE	highly similar to probable 4-amino-4-deoxy-L-arabinose-phosphoundecaprenol flippase subunit ArnE from Klebsiella pneumoniae subsp. pneumoniae strain ATCC 700721 - MGH 78578 (sp|A6TF95)	-0.352676	6.32193	0.255159	0.366413	6.6557	0.0152509	-0.721902	6.52486	4.28e-05	FALSE
FO834906	BN49_0276	arnF	highly similar to probable 4-amino-4-deoxy-L-arabinose-phosphoundecaprenol flippase subunit ArnF from Klebsiella pneumoniae subsp. pneumoniae strain ATCC 700721 - MGH 78578 (sp|A6TF94)	-0.715551	4.76465	0.0267051	-0.067173	5.02231	0.97787	-0.65331	4.70825	0.0972423	FALSE
FO834906	BN49_0277	yhhT	highly similar to putative uncharacterized protein YhhT from Escherichia coli O55:H7 strain CB9615 - EPEC (tr|D3QU79)	-0.123079	7.97403	0.571875	0.0400779	8.0324	0.960038	-0.168244	7.98475	0.387281	FALSE
FO834906	BN49_0278	yhhS	highly similar to UPF0226 protein YhhS from Escherichia coli O6 (sp|Q8FCN5)	0.0415435	6.12296	0.978727	0.0252989	6.09434	1	0.0111035	6.12617	1	FALSE
FO834906	BN49_0279	BN49_0279	highly similar to putative uncharacterized protein from Escherichia coli strain UTI89 - UPEC (tr|Q1R5E7)	0.508941	1.21047	0.864672	-1.26121	0.651625	0.594724	1.76261	0.935566	0.27542	FALSE
FO834906	BN49_0280	yhhQ	highly similar to inner membrane protein YhhQ from Escherichia coli B354 (tr|D6JG51). It presents 6 transmembrane helixes predicted by TMHMM.	-0.135036	6.66494	0.70633	0.0134123	6.71517	1	-0.152724	6.66085	0.756076	FALSE
FO834906	BN49_0281	tusA	highly similar to sulfurtransferase TusA from tRNA 2-thiouridine synthesizing protein A from Klebsiella pneumoniae subsp. pneumoniae strain ATCC 700721 - MGH 78578 (sp|A6TF89)	NA	NA	NA	NA	NA	NA	NA	NA	NA	FALSE
FO834906	BN49_0282	zntA	highly similar to heavy metal translocating P-type ATPase from Klebsiella variicola strain At-22 (tr|E3GAX2)	-0.13071	8.34506	0.345232	-0.196137	8.29495	0.0515288	0.0595698	8.23694	0.929646	FALSE
FO834906	BN49_0283	BN49_0283	highly similar to putative uncharacterized protein from Escherichia coli B354 (tr|D6JG48)	0.0146162	7.52825	1	0.0832923	7.54244	0.91313	-0.0732684	7.55988	0.942936	FALSE
FO834906	BN49_0284	BN49_0284	highly similar to putative uncharacterized protein from Escherichia coli B354 (tr|D6JG47)	0.270098	4.80384	0.690408	0.0576474	4.66888	1	0.210904	4.82408	0.891722	FALSE
FO834906	BN49_0285	yhhL	highly similar to uncharacterized protein YhhL from Escherichia coli strain K12 (sp|P37614)	-0.207353	5.39651	0.643414	-0.114618	5.421	0.91313	-0.0961434	5.32696	0.9644	FALSE
FO834906	BN49_0286	BN49_0286	highly similar to predicted methyltransferase from Escherichia coli O111:H- strain 11128 - EHEC (tr|C8UHU5)	0.110497	5.88346	0.846608	0.11291	5.86224	0.907075	-0.00828562	5.9293	1	FALSE
FO834906	BN49_0287	ftsY	highly similar to cell division protein FtsY from Escherichia coli O9:H4 strain HS (tr|A8A5S2)	-1.28747	-0.459848	0.927891	0.0907113	-0.26582	1	-1.3736	-0.41917	0.97267	FALSE
FO834906	BN49_0288	ftsE	highly similar to cell division ATP-binding membrane protein FtsE from Escherichia coli strain UTI89 - UPEC (tr|Q1R5F7)	-1.10442	0.999316	0.433567	-0.752553	1.0879	0.826783	-0.358901	0.668366	0.955467	FALSE
FO834906	BN49_0289	ftsX	highly similar to cell division membrane protein from Escherichia coli strain UTI89 - UPEC (tr|Q1R5F8)	0.199963	0.296223	1	0.0979594	0.265027	1	0.0959249	0.33685	1	FALSE
FO834906	BN49_0290	rpoH	highly similar to RNA polymerase sigma-32 factor from Citrobacter freundii (sp|P11539)	-1.29446	-0.460378	0.927891	-0.420285	-0.348419	1	-0.867922	-0.513137	1	FALSE
FO834906	BN49_0291	BN49_0291	highly similar to putative GntR-family transcriptional regulator from Citrobacter rodentium strain ICC168 (tr|D2TKU4)	0.0724342	7.70025	0.792062	0.101876	7.69391	0.622596	-0.0347437	7.74136	0.97917	FALSE
FO834906	BN49_0292	BN49_0292	highly similar to 4-aminobutyrate aminotransferase from Escherichia coli strain K12 (sp|P50457)	-0.137503	6.19924	0.7336	-0.0304785	6.23182	1	-0.111333	6.17325	0.921272	FALSE
FO834906	BN49_0293	BN49_0293	highly similar to putative amino acid permease from Serratia odorifera DSM 4582 (tr|D4E1E3)	0.0234014	6.89899	1	-0.0366612	6.84798	0.973355	0.0572027	6.87122	0.980142	FALSE
FO834906	BN49_0294	BN49_0294	highly similar to putative high-affinity amino acid transport protein, periplasmic binding protein from Escherichia coli O55:H7 strain CB9615 - EPEC (tr|D3QU65)	-0.162208	7.30003	0.639994	-0.0804186	7.31909	0.875872	-0.088229	7.24867	0.942936	FALSE
FO834906	BN49_0295	BN49_0295	highly similar to putative acetyltransferase, GNAT family from Escherichia coli O139:H28 strain E24377A - ETEC (tr|A7ZSZ3)	-0.143503	6.18082	0.873592	0.112277	6.2905	0.862621	-0.260095	6.22932	0.799044	FALSE
FO834906	BN49_0296	livK	highly similar to leucine-specific-binding protein from Escherichia coli strain K12 (sp|P04816)	-0.0755149	6.44461	0.911321	0.0641115	6.49223	0.960038	-0.145666	6.46796	0.87934	FALSE
FO834906	BN49_0297	livH	highly similar to high-affinity branched-chain amino acid transport system permease protein LivH from Escherichia coli strain K12 (sp|P0AEX7)	-0.14814	7.71348	0.481159	0.063504	7.79693	0.91313	-0.217713	7.73835	0.389188	FALSE
FO834906	BN49_0298	livM	highly similar to high-affinity branched-chain amino acid transport system permease protein LivM from Salmonella typhimurium (sp|P30296)	-0.063927	6.73893	0.955532	-0.0523603	6.72431	0.98629	-0.0171467	6.70297	1	FALSE
FO834906	BN49_0299	livG	highly similar to high-affinity branched-chain amino acid transport ATP-binding protein LivG from Salmonella typhimurium (sp|P0A193)	-0.084408	6.40775	0.883544	-0.0296751	6.41473	1	-0.0616845	6.38329	0.97267	FALSE
FO834906	BN49_0300	livF	highly similar to high-affinity branched-chain amino acid transport ATP-binding protein LivF from Salmonella typhimurium (sp|P0A191)	-0.17417	5.83815	0.679803	-0.175403	5.81806	0.668305	-0.00163159	5.73811	1	FALSE
FO834906	BN49_0301	yhhV	highly similar to prevent-host-death family protein from Klebsiella variicola strain At-22 (tr|D3RD82) and to uncharacterized protein YhhV from Salmonella typhimurium (sp|P40819)	-0.096323	6.86853	0.872784	0.117345	6.95377	0.91313	-0.219662	6.92059	0.626864	FALSE
FO834906	BN49_0302	BN49_0302	similar to death on curing protein from Enterobacteria phage P1 (sp|Q06259)	-0.0810093	5.95448	0.941662	0.000746303	5.97384	1	-0.0858138	5.94388	0.96479	FALSE
FO834906	BN49_0303	ugpB	highly similar to sn-glycerol-3-phosphate-binding periplasmic protein UgpB from Salmonella typhimurium (sp|Q7CPK0)	0.0641752	7.53256	0.900947	0.033858	7.49624	0.969379	0.0254085	7.53979	1	FALSE
FO834906	BN49_0304	ugpA	highly similar to sn-glycerol-3-phosphate transport system permease protein UgpA from Salmonella typhimurium (sp|Q8ZLF2)	-0.00589686	6.90864	1	0.0732191	6.92771	0.914376	-0.0842876	6.93648	0.925738	FALSE
FO834906	BN49_0305	ugpE	highly similar to sn-glycerol-3-phosphate transport system permease protein UgpE from Salmonella typhimurium (sp|Q8ZLF3)	0.0561631	6.03299	0.955532	-0.00115615	5.9854	1	0.050329	6.02381	0.991744	FALSE
FO834906	BN49_0306	ugpC	highly similar to sn-glycerol-3-phosphate import ATP-binding protein UgpC from Escherichia coli strain UTI89 - UPEC (sp|Q1R5H8)	-0.109076	7.12961	0.70633	-0.181587	7.07531	0.253646	0.0676388	7.02902	0.942936	FALSE
FO834906	BN49_0307	ugpQ1	highly similar to glycerophosphoryl diester phosphodiesterase from Escherichia coli strain K12 (sp|P10908)	0.330752	3.9579	0.707996	-0.148676	3.68835	0.973406	0.46649	3.8919	0.740784	FALSE
FO834906	BN49_0308	yhhA	highly similar to putative uncharacterized protein YhhA from Klebsiella pneumoniae subsp. pneumoniae strain ATCC 700721 - MGH 78578 (tr|A6TF61)	-0.0381828	6.09662	0.99964	-0.111775	6.04017	0.91313	0.0677552	6.03314	0.982452	FALSE
FO834906	BN49_0309	ggt	highly similar to gamma-glutamyltransferase from Escherichia coli B354 (tr|D6JG24)	-0.12065	8.41058	0.490115	-0.0155148	8.4404	1	-0.110782	8.39302	0.720409	FALSE
FO834906	BN49_0310	BN49_0310	similar to acetyltransferase, GNAT family from Escherichia coli MS 110-3 (tr|E5ZXJ9)	-0.30371	5.21622	0.461493	-0.24113	5.22667	0.654428	-0.0698684	5.07957	0.987677	FALSE
FO834906	BN49_0311	BN49_0311	highly similar to putative uncharacterized protein from Klebsiella pneumoniae subsp. pneumoniae strain ATCC 700721 - MGH 78578 (tr|A6TF58). It belongs to Bactofilin family of proteins (PF04519), according to Pfam.	-0.0141474	4.77821	1	0.0504673	4.78706	1	-0.0709195	4.79398	0.98771	FALSE
FO834906	BN49_0312	yhhX	highly similar to uncharacterized oxidoreductase YhhX from Escherichia coli strain K12 (sp|P46853)	-0.160388	8.24113	0.255525	0.0664058	8.33045	0.881763	-0.231001	8.26546	0.135027	FALSE
FO834906	BN49_0313	BN49_0313	highly similar to putative pirin from Escherichia coli FVEC1412 (tr|D6IVI4)	-0.00080569	6.10806	1	0.127404	6.15078	0.799202	-0.131825	6.1626	0.862694	FALSE
FO834906	BN49_0314	BN49_0314	highly similar to HTH-type transcriptional regulator GntR Escherichia coli strain K12 (sp|P0ACP5)	-0.0144797	6.75872	1	-0.121706	6.68763	0.851133	0.101286	6.69055	0.942936	FALSE
FO834906	BN49_0315	BN49_0315	highly similar to shikimate kinase from Escherichia coli B354 (tr|D6JG20)	-0.124111	5.88573	0.872784	-0.195972	5.83565	0.806851	0.0675426	5.77996	0.982452	FALSE
FO834906	BN49_0316	gntU	highly similar to H+-gluconate symporter-like permease from Escherichia coli O55:H7 strain CB9615 - EPEC (tr|D3QU41)	-0.0972002	6.43739	0.813604	0.113662	6.52083	0.790827	-0.215648	6.48651	0.556115	FALSE
FO834906	BN49_0317	asd	highly similar to aspartate-semialdehyde dehydrogenase from Escherichia coli B354 (tr|D6JG16)	-1.41205	0.669731	0.386373	0.101022	1.08712	1	-1.51992	0.71116	0.564258	FALSE
FO834906	BN49_0318	glgB	highly similar to 1,4-alpha-glucan-branching enzyme from Klebsiella pneumoniae subsp. pneumoniae strain ATCC 700721 - MGH 78578 (sp|A6TF51)	-0.0820869	7.57035	0.81208	-0.0694945	7.55574	0.907075	-0.0164797	7.52481	1	FALSE
FO834906	BN49_0319	glgX	highly similar to glycogen debranching enzyme GlgX from Klebsiella pneumoniae subsp. pneumoniae strain ATCC 700721 - MGH 78578 (sp|A6TF50)	-0.092457	8.36467	0.593815	-0.117842	8.33153	0.345651	0.0208452	8.29508	0.994722	FALSE
FO834906	BN49_0320	glgC	highly similar to glucose-1-phosphate adenylyltransferase from Klebsiella pneumoniae subsp. pneumoniae strain ATCC 700721 - MGH 78578 (sp|A6TF49)	0.0342886	7.40563	0.956566	-0.0579505	7.34001	0.91313	0.08772	7.36768	0.862694	FALSE
FO834906	BN49_0321	glgA	highly similar to glycogen synthase from Klebsiella pneumoniae subsp. pneumoniae strain ATCC 700721 - MGH 78578 (sp|A6TF48)	-0.08404	7.41396	0.81208	-0.116013	7.37779	0.702868	0.0277554	7.34525	0.994722	FALSE
FO834906	BN49_0322	BN49_0322	highly similar to putative phosphorylase from Escherichia coli O150:H5 strain SE15 (tr|D2NBK9)	-0.0967155	8.02258	0.707002	0.0464105	8.07313	0.927017	-0.148345	8.03747	0.639529	FALSE
FO834906	BN49_0323	BN49_0323	highly similar to putative uncharacterized protein from Escherichia coli O44:H18 strain 042 - EAEC (tr|D3GSB2)	-0.171744	4.92498	0.78817	-0.0983861	4.93954	0.941231	-0.0796183	4.86504	0.980142	FALSE
FO834906	BN49_0324	BN49_0324	highly similar to putative transcriptional regulator from Escherichia coli O44:H18 strain 042 - EAEC (tr|D3GSB3|)	0.0130416	5.58763	1	0.0563473	5.59378	1	-0.0485067	5.6098	1	FALSE
FO834906	BN49_0325	glpD	highly similar to sn-glycerol-3-phosphate dehydrogenase GlpD, aerobic, FAD-NAD(P)-binding from Escherichia coli O111:H- strain 11128 - EHEC (tr|C8UHQ6)	-0.289785	6.10744	0.328611	-0.145927	6.1535	0.710039	-0.147426	6.01798	0.854538	FALSE
FO834906	BN49_0326	glpE	highly similar to thiosulfate sulfurtransferase GlpE from Klebsiella pneumoniae subsp. pneumoniae strain ATCC 700721 - MGH 78578 (sp|A6TF44)	0.166363	6.07744	0.691907	0.0483587	5.9959	0.973736	0.111491	6.09233	0.936822	FALSE
FO834906	BN49_0327	glpG	highly similar to rhomboid protease GlpG from Klebsiella pneumoniae subsp. pneumoniae strain ATCC 700721 - MGH 78578 (sp|A6TF43)	-0.073858	7.66568	0.824042	-0.0551839	7.65546	0.924315	-0.0234402	7.62828	0.994763	FALSE
FO834906	BN49_0328	glpR	highly similar to glycerol-3-phosphate regulon repressor from Escherichia coli O6 (tr|Q8FCS6)	0.0820088	6.32682	0.870029	-0.0213699	6.25495	1	0.0988162	6.30763	0.927132	FALSE
FO834906	BN49_0329	malT	highly similar to HTH-type transcriptional regulator MalT from Klebsiella pneumoniae subsp. pneumoniae strain ATCC 700721 - MGH 78578 (sp|A6TF41)	-0.223738	11.1	0.000714874	-0.18196	11.0986	4.94e-05	-0.0468558	10.9952	0.891746	FALSE
FO834906	BN49_0330	BN49_0330	highly similar to phosphorylase from Escherichia coli O157:H7 (tr|Q8X708)	-0.0482945	8.91823	0.856922	-0.0334603	8.9056	0.938635	-0.0201246	8.89181	0.994722	FALSE
FO834906	BN49_0331	malQ	highly similar to 4-alpha-glucanotransferase from Escherichia coli strain K12 (sp|P15977)	-0.16172	7.90625	0.374239	-0.0293699	7.94905	0.973736	-0.137555	7.88146	0.720409	FALSE
FO834906	BN49_0332	BN49_0332	highly similar to high-affinity gluconate permease from Escherichia coli strain UTI89 - UPEC (tr|Q1R5L9)	0.0536143	7.66566	0.893421	0.0990911	7.66816	0.751605	-0.0510541	7.7057	0.952493	FALSE
FO834906	BN49_0333	nfuA	highly similar to Fe-S biogenesis protein NfuA from Klebsiella pneumoniae subsp. pneumoniae strain ATCC 700721 - MGH 78578 (sp|A6TF37)	-0.361794	5.10012	0.41239	-0.456635	5.04349	0.119102	0.0909771	4.85717	0.97267	FALSE
FO834906	BN49_0334	gntX	highly similar to protein GntX from Salmonella typhi (sp|Q8Z222)	-0.382227	6.30556	0.142927	-0.15366	6.3907	0.748675	-0.230763	6.20941	0.727703	FALSE
FO834906	BN49_0335	bioH	highly similar to carboxylesterase BioH from Klebsiella pneumoniae subsp. pneumoniae strain ATCC 700721 - MGH 78578 (sp|A6TF35)	-0.0155016	6.32341	1	0.0337304	6.32756	0.990173	-0.0548747	6.33145	0.97267	FALSE
FO834906	BN49_0336	BN49_0336	highly similar to putative uncharacterized protein from Enterobacter cancerogenus ATCC 35316 (tr|D2ZIR9)	0.0661868	4.77041	0.989254	0.105699	4.75851	0.963694	-0.0514883	4.81016	1	FALSE
FO834906	BN49_0337	feoC	highly similar to ferrous iron transport protein C from Klebsiella pneumoniae subsp. pneumoniae strain ATCC 700721 - MGH 78578 (sp|A6TF33)	-0.0069006	5.23091	1	-0.00329536	5.21359	1	-0.00778369	5.22126	1	FALSE
FO834906	BN49_0338	feoB	highly similar to ferrous iron transport protein B from Salmonella typhimurium (sp|P74884)	-0.0523567	9.87937	0.836599	0.0173923	9.89334	0.990173	-0.0742837	9.87831	0.821882	FALSE
FO834906	BN49_0339	feoA	highly similar to ferrous iron transport protein A from Escherichia coli strain UTI89 - UPEC (tr|Q1R5M6)	-0.0462002	8.62446	0.883098	0.0611809	8.65687	0.827952	-0.111917	8.64594	0.705132	FALSE
FO834906	BN49_0340	BN49_0340	highly similar to transcriptional accessory protein from Escherichia coli O8 strain IAI1 (tr|B7M1W3)	-0.126347	9.43669	0.365825	-0.0408164	9.45817	0.924315	-0.0911076	9.40612	0.769834	FALSE
FO834906	BN49_0341	greB	highly similar to transcription elongation factor GreB from Escherichia coli strain K12 (sp|P30128)	0.0124956	8.0744	1	0.0227942	8.05816	1	-0.0147883	8.07541	1	FALSE
FO834906	BN49_0342	ompR	highly similar to transcriptional regulatory protein OmpR from Escherichia coli strain UTI89 - UPEC (tr|Q1R5N0)	0.250565	8.2151	0.0351345	0.152901	8.14088	0.221088	0.0924331	8.27725	0.775023	FALSE
FO834906	BN49_0343	envZ	highly similar to osmolarity sensor protein EnvZ from Salmonella typhimurium (sp|P08982)	0.216092	7.88162	0.213738	0.0607432	7.78008	0.91313	0.150889	7.90033	0.720409	FALSE
FO834906	BN49_0344	pckA	highly similar to phosphoenolpyruvate carboxykinase [ATP] from Salmonella typhi (sp|Q8Z216)	-0.0554515	7.25918	0.905891	-0.020164	7.2554	1	-0.0403846	7.23977	0.982452	FALSE
FO834906	BN49_0345	hslO	highly similar to 33 kDa chaperonin from Salmonella choleraesuis (sp|Q57IX6)	-0.387539	6.69622	0.0700321	-0.282382	6.72377	0.234843	-0.111193	6.53295	0.923017	FALSE
FO834906	BN49_0346	BN49_0346	highly similar to ribosome-associated heat shock protein 15 from Escherichia coli strain UTI89 - UPEC (tr|Q1R5N7)	0.157881	5.7478	0.718176	0.147715	5.721	0.813843	0.00669638	5.80955	1	FALSE
FO834906	BN49_0347	BN49_0347	highly similar to HAD hydrolase, IA family from Escherichia coli B7A (tr|B3HFW8)	0.132147	7.08339	0.733948	0.115184	7.05239	0.694848	0.0133079	7.12972	1	FALSE
FO834906	BN49_0348	igaA	highly similar to putative membrane protein IgaA homolog from Escherichia coli strain K12 (sp|P45800)	-0.907029	-0.0675808	0.88464	0.0951493	0.149122	1	-1.00406	-0.0269447	0.946003	FALSE
FO834906	BN49_0349	BN49_0349	highly similar to ADP-ribose diphosphatase from Escherichia fergusonii strain ATCC 35469 - DSM 13698 - CDC 0568-73 (tr|B7LS98)	-0.0607357	5.81159	0.936986	0.145335	5.8929	0.779773	-0.210927	5.87662	0.720409	FALSE
FO834906	BN49_0350	BN49_0350	highly similar to penicillin-binding protein 1A from Escherichia coli O6 (tr|Q8FCV2)	-0.0807187	8.06461	0.711584	0.0232529	8.09518	0.990407	-0.107872	8.06593	0.720409	FALSE
FO834906	BN49_0351	hofM	highly similar to HofM protein from Klebsiella pneumoniae strain 342 (tr|B5XTU1) and weakly similar to type IV pilus biogenesis protein PilM from Escherichia coli FVEC1412 (tr|D6IVD5)	0.211645	5.55012	0.676863	0.154213	5.49596	0.826556	0.0530534	5.61469	0.994722	FALSE
FO834906	BN49_0352	pilN	highly similar to putative PilN family protein from Klebsiella pneumoniae strain 342 (tr|B5XTU2)	-0.0334071	6.46976	0.977572	-0.282172	6.33552	0.109194	0.242552	6.32679	0.551432	FALSE
FO834906	BN49_0353	BN49_0353	highly similar to putative uncharacterized protein from Klebsiella pneumoniae subsp. rhinoscleromatis ATCC 13884 (tr|C8TCD0)	-0.0953053	5.59123	0.901051	0.085267	5.65921	0.937928	-0.186868	5.62525	0.821882	FALSE
FO834906	BN49_0354	yrfA	highly similar to putative uncharacterized protein YrfA from Klebsiella pneumoniae subsp. pneumoniae strain ATCC 700721 - MGH 78578 (tr|A6TF16)	-0.0262086	2.92703	1	-0.153994	2.85883	0.973736	0.11958	2.85122	0.991744	FALSE
FO834906	BN49_0355	hofQ	highly similar to protein transport protein HofQ from Escherichia coli strain K12 (sp|P34749)	-0.149268	7.22674	0.550109	-0.033314	7.26108	0.980214	-0.120299	7.1991	0.821882	FALSE
FO834906	BN49_0356	BN49_0356	highly similar to shikimate kinase 1 from Citrobacter koseri strain ATCC BAA-895 - CDC 4225-83 - SGSC4696 (sp|A8AQU4)	-0.876562	1.76953	0.373786	-1.90478	1.5403	0.00461464	1.03437	1.03804	0.717003	FALSE
FO834906	BN49_0357	aroB	highly similar to 3-dehydroquinate synthase from Klebsiella pneumoniae subsp. pneumoniae strain ATCC 700721 - MGH 78578 (sp|A6TF13)	-0.864501	2.66319	0.228699	-1.00167	2.60711	0.0496238	0.124797	2.15851	1	FALSE
FO834906	BN49_0358	damX	similar to putative DamX protein from Escherichia coli O9:H4 strain HS (tr|A8A5J5)	0.601206	4.00694	0.548222	-0.244802	3.52665	0.916659	0.834809	3.92179	0.51287	FALSE
FO834906	BN49_0359	BN49_0359	highly similar to DNA adenine methylase from from Escherichia coli strain K12 (sp|P0AEE8)	0.513955	3.61984	0.427867	-0.544663	3.10896	0.463515	1.05433	3.43469	0.0179325	FALSE
FO834906	BN49_0360	BN49_0360	highly similar to D-ribulose-5-phosphate 3-epimerase from Escherichia coli strain UTI89 - UPEC (tr|Q1R5Q1)	-0.582615	0.930833	0.76482	-0.593757	0.921702	0.907992	0.010169	0.707977	1	FALSE
FO834906	BN49_0361	gph	highly similar to phosphoglycolate phosphatase from Klebsiella aerogenes (sp|Q9EYY5)	-0.0542958	5.36819	0.978727	-0.0908255	5.33067	0.957695	0.0306329	5.31364	1	FALSE
FO834906	BN49_0362	trpS	highly similar to tryptophanyl-tRNA synthetase from Klebsiella aerogenes (sp|Q9EYY6)	-0.255037	6.84559	0.373828	-0.129463	6.88437	0.710039	-0.129904	6.76647	0.859169	FALSE
FO834906	BN49_0363	cysG2	highly similar to siroheme synthase 2 from Klebsiella pneumoniae subsp. pneumoniae strain ATCC 700721 - MGH 78578 (sp|A6TF07)	0.012447	7.16285	1	0.0449161	7.15818	0.95373	-0.0371433	7.1756	0.980142	FALSE
FO834906	BN49_0364	nirD	highly similar to nitrite reductase [NAD(P)H] small subunit from Salmonella typhimurium (sp|P0A229)	0.152424	5.24084	0.882811	-0.0859391	5.09732	0.969379	0.237425	5.19676	0.835142	FALSE
FO834906	BN49_0365	nirB	highly similar to nitrite reductase [NAD(P)H] large subunit Escherichia coli strain UTI89 - UPEC (tr|Q1R5R6)	-0.0725599	6.91068	0.880106	-0.0598549	6.89719	0.95373	-0.0191307	6.87177	1	FALSE
FO834906	BN49_0366	BN49_0366	highly similar to N-isopropylammelide isopropylaminohydrolase from Escherichia coli strain ATCC 8739 - DSM 1576 - Crooks (tr|B1J0U2)	-0.129044	6.53997	0.772636	0.0162515	6.58886	1	-0.150537	6.53779	0.805745	FALSE
FO834906	BN49_0367	tsgA	highly similar to protein TsgA homolog from Enterobacter sp. strain 638 (sp|A4WFG6)	-0.161837	7.74393	0.386373	-0.111287	7.74744	0.625158	-0.0554894	7.67627	0.942936	FALSE
FO834906	BN49_0368	ppiA	highly similar to peptidyl-prolyl cis-trans isomerase A from Salmonella typhimurium (sp|P20753)	-0.158646	6.42028	0.637051	0.0712321	6.51052	0.937928	-0.235887	6.44823	0.603289	FALSE
FO834906	BN49_0369	yhfG	highly similar to putative uncharacterized protein YhfG from Escherichia coli O6 (tr|Q8FCX3)	2.65608	-0.65364	0.873592	3.59156	-0.435807	0.694848	-0.975635	-0.250294	0.982452	FALSE
FO834906	BN49_0370	BN49_0370	highly similar to probable adenosine monophosphate-protein transferase Fic from Salmonella typhimurium (sp|P20751)	-0.171255	4.74583	0.81208	-0.00587146	4.80359	1	-0.170256	4.73216	0.894114	FALSE
FO834906	BN49_0371	pabA	highly similar to para-aminobenzoate synthase glutamine amidotransferase component II from Klebsiella aerogenes (sp|P06194)	-0.195196	4.49738	0.872784	-0.0140665	4.56902	1	-0.191045	4.4793	0.923017	FALSE
FO834906	BN49_0372	BN49_0372	highly similar to acetylornithine-succinyldiaminopimelate aminotransferase from Escherichia coli strain K12 (sp|P18335)	-0.0172036	7.81503	1	-0.049379	7.77887	0.937928	0.0274136	7.78068	0.994722	FALSE
FO834906	BN49_0373	BN49_0373	highly similar to putative integral membrane protein YccS-YhfK family from Escherichia coli strain B - BL21-DE3 (tr|C6EGA5)	-0.134875	8.65861	0.370757	-0.0188578	8.69381	0.99268	-0.120318	8.63829	0.626864	FALSE
FO834906	BN49_0374	crp	highly similar to catabolite gene activator, cAMP receptor protein from Salmonella typhimurium (sp|P0A2T6)	-0.633142	0.784761	0.888611	-0.966711	0.651892	0.735563	0.43831	0.483316	1	FALSE
FO834906	BN49_0375	BN49_0375	highly similar to OsmC family protein from Escherichia coli strain ATCC 33849 - DSM 4235 - NCIB 12045 - K12 - DH1 (tr|C9QWS6)	-0.18249	4.63617	0.835245	-0.181024	4.62328	0.902152	-0.00190549	4.53817	1	FALSE
FO834906	BN49_0376	BN49_0376	highly similar to probable phosphoribulokinase from Shigella flexneri (sp|P0AEX6)	-0.214049	6.80683	0.31132	-0.0184407	6.87899	1	-0.199748	6.78597	0.519035	FALSE
FO834906	BN49_0377	BN49_0377	highly similar to UPF0270 protein KPK_0377 from Klebsiella pneumoniae strain 342 (sp|B5XN72)	0.0134494	4.0988	1	0.172597	4.15682	0.916659	-0.162064	4.17582	0.942936	FALSE
FO834906	BN49_0378	BN49_0378	highly similar to putative hydrolase from Escherichia coli O44:H18 strain 042 - EAEC (tr|D3GZH2)	0.0721178	6.84904	0.871633	-0.00128572	6.7917	1	0.0689754	6.83903	0.942936	FALSE
FO834906	BN49_0379	BN49_0379	highly similar to uncharacterized ABC transporter ATP-binding protein YheS from Escherichia coli strain K12 (sp|P63389)	0.0253639	7.75634	0.989254	-0.0351278	7.70583	0.961301	0.0563847	7.72937	0.942936	FALSE
FO834906	BN49_0380	kefG	highly similar to glutathione-regulated potassium-efflux system ancillary protein KefG from Citrobacter koseri strain ATCC BAA-895 - CDC 4225-83 - SGSC4696 (sp|A8AQP1)	0.0921693	6.6351	0.888346	0.107955	6.62174	0.839	-0.0212891	6.6796	1	FALSE
FO834906	BN49_0381	kefB	highly similar to glutathione-regulated potassium-efflux system protein KefB Klebsiella pneumoniae subsp. pneumoniae strain ATCC 700721 - MGH 78578 (sp|A6TEY9)	-0.0408185	7.31133	0.947121	-0.0102388	7.30679	1	-0.0365247	7.29757	0.982452	FALSE
FO834906	BN49_0382	BN49_0382	highly similar to putative uncharacterized protein YheV from Escherichia coli strain UTI89 - UPEC (tr|Q1R5T3)	0.14721	3.10138	0.976725	-0.270415	2.87689	0.936839	0.416734	2.98894	0.84437	FALSE
FO834906	BN49_0383	BN49_0383	highly similar to peptidyl-prolyl cis-trans isomerase from Escherichia coli strain UTI89 - UPEC (tr|Q1R5T4)	-0.0876596	5.81971	0.889905	-0.264	5.71964	0.373123	0.168944	5.68354	0.840168	FALSE
FO834906	BN49_0384	slyX	highly similar to protein SlyX from Klebsiella pneumoniae subsp. pneumoniae strain ATCC 700721 - MGH 78578 (sp|A6TEY6)	-0.158772	5.03523	0.870029	-0.272784	4.95998	0.464457	0.105889	4.89374	0.982452	FALSE
FO834906	BN49_0385	BN49_0385	highly similar to peptidyl-prolyl cis-trans isomerase from Escherichia coli strain ATCC 33849 - DSM 4235 - NCIB 12045 - K12 - DH1 (tr|C9QXD5)	-0.0085531	8.14792	1	0.0216026	8.14222	0.990407	-0.0341659	8.14853	0.977065	FALSE
FO834906	BN49_0386	BN49_0386	highly similar to putative uncharacterized protein YheO from Escherichia coli strain UTI89 - UPEC (tr|Q1R5T7)	-2.21022	-0.212499	0.555988	-2.12785	-0.188007	0.694848	-0.0778459	-0.612565	1	FALSE
FO834906	BN49_0387	tusD	highly similar to sulfurtransferase TusD from Klebsiella pneumoniae subsp. pneumoniae strain ATCC 700721 - MGH 78578 (sp|A6TEY3)	NA	NA	NA	1.91098	-0.73549	1	-1.9064	-0.719277	1	FALSE
FO834906	BN49_0388	tusC	highly similar to protein TusC from Klebsiella pneumoniae subsp. pneumoniae strain ATCC 700721 - MGH 78578 (sp|A6TEY2)	-2.65884	-0.652816	0.873592	-2.62075	-0.628564	0.937928	NA	NA	NA	FALSE
FO834906	BN49_0389	tusB	highly similar to protein TusB from Klebsiella pneumoniae subsp. pneumoniae strain ATCC 700721 - MGH 78578 (sp|A6TEY1)	NA	NA	NA	NA	NA	NA	NA	NA	NA	FALSE
FO834906	BN49_0390	rpsL	highly similar to 30S ribosomal protein S12 from Klebsiella pneumoniae subsp. pneumoniae strain ATCC 700721 - MGH 78578 (sp|A6TEY0)	NA	NA	NA	NA	NA	NA	NA	NA	NA	FALSE
FO834906	BN49_0391	rpsG	highly similar to 30S ribosomal protein S7 from Citrobacter koseri strain ATCC BAA-895 - CDC 4225-83 - SGSC4696 (sp|A8AQM9)	0.0123868	-0.652458	1	0.0746175	-0.628493	1	-0.0657333	-0.611845	1	FALSE
FO834906	BN49_0392	fusA	highly similar to elongation factor G from Salmonella arizonae (sp|A9MN39)	-3.54064	-0.460078	0.550109	0.393321	-0.0433451	1	-3.89251	-0.33141	0.626864	FALSE
FO834906	BN49_0393	tuf	highly similar to N-terminal region of elongation factor Tu from Klebsiella pneumoniae subsp. pneumoniae strain ATCC 700721 - MGH 78578 (sp|A6TEX7)	1.88403	-0.759407	1	NA	NA	NA	1.8466	-0.718878	1	FALSE
FO834906	BN49_0394	BN49_0394	highly similar to C-terminal region of elongation factor Tu from Klebsiella pneumoniae subsp. pneumoniae strain ATCC 700721 - MGH 78578 (sp|A6TEX7)	NA	NA	NA	NA	NA	NA	NA	NA	NA	FALSE
FO834906	BN49_0395	bfr	highly similar to bacterioferritin from Escherichia coli LT-68 (tr|E7I6L1)	-0.0502556	4.89247	1	-0.202302	4.79755	0.863806	0.146633	4.78706	0.960646	FALSE
FO834906	BN49_0396	BN49_0396	similar to leader peptidase HopD from Escherichia coli (sp|O68932)	-0.0129463	6.71377	1	-0.081447	6.66088	0.916659	0.0607735	6.66549	0.977985	FALSE
FO834906	BN49_0397	rpsJ	highly similar to 30S ribosomal protein S10 from Klebsiella variicola strain At-22 (tr|D3RE95)	NA	NA	NA	1.91286	-0.735394	1	-1.91145	-0.71905	1	FALSE
FO834906	BN49_0398	rplC	highly similar to 50S ribosomal protein L3 from Klebsiella pneumoniae subsp. pneumoniae strain ATCC 700721 - MGH 78578 (sp|A6TEX2)	4.58196	-0.0713775	0.184583	2.7059	-0.628534	0.937928	1.83109	0.100146	0.723977	FALSE
FO834906	BN49_0399	rplD	highly similar to 50S ribosomal protein L4 from Klebsiella pneumoniae subsp. pneumoniae strain ATCC 700721 - MGH 78578 (sp|A6TEX1)	NA	NA	NA	2.70755	-0.628438	0.937928	-2.70617	-0.612017	0.942936	FALSE
FO834906	BN49_0400	rplW	highly similar to 50S ribosomal protein L23 from Salmonella typhimurium (sp|Q7CPL3)	NA	NA	NA	1.91098	-0.73549	1	-1.90641	-0.719277	1	FALSE
FO834906	BN49_0401	rplB	highly similar to 50S ribosomal protein L2 from Klebsiella pneumoniae subsp. pneumoniae strain ATCC 700721 - MGH 78578 (sp|A6TEW9)	4.05899	-0.29262	0.428707	3.21412	-0.529053	0.826783	0.802757	-0.0299413	0.991744	FALSE
FO834906	BN49_0402	rpsS	highly similar to 30S ribosomal protein S19 from Salmonella typhimurium (sp|P66491)	-2.65922	-0.65279	0.873592	-0.708182	-0.528971	1	-1.91146	-0.71905	1	FALSE
FO834906	BN49_0403	rplV	highly similar to 50S ribosomal protein L22 from Klebsiella pneumoniae subsp. pneumoniae strain ATCC 700721 - MGH 78578 (sp|A6TEW7)	-2.66271	-0.652542	0.873592	-0.71114	-0.528969	1	-1.90642	-0.719277	1	FALSE
FO834906	BN49_0404	rpsC	highly similar to 30S ribosomal protein S3 from Klebsiella pneumoniae subsp. pneumoniae strain ATCC 700721 - MGH 78578 (sp|A6TEW6)	NA	NA	NA	2.70754	-0.628438	0.937928	-2.70617	-0.612017	0.942936	FALSE
FO834906	BN49_0405	rplP	highly similar to 50S ribosomal protein L16 from Klebsiella pneumoniae subsp. pneumoniae strain ATCC 700721 - MGH 78578 (sp|A6TEW5)	NA	NA	NA	1.91408	-0.735329	1	-1.91441	-0.718902	1	FALSE
FO834906	BN49_0406	rpmC	highly similar to 50S ribosomal protein L29 from Klebsiella pneumoniae subsp. pneumoniae strain ATCC 700721 - MGH 78578 (sp|A6TEW4)	NA	NA	NA	NA	NA	NA	NA	NA	NA	FALSE
FO834906	BN49_0407	rpsQ	highly similar to 30S ribosomal protein S17 from Klebsiella pneumoniae subsp. pneumoniae strain ATCC 700721 - MGH 78578 (sp|A6TEW3)	NA	NA	NA	NA	NA	NA	NA	NA	NA	FALSE
FO834906	BN49_0408	rplN	highly similar to 50S ribosomal protein L14 from Klebsiella pneumoniae subsp. pneumoniae strain ATCC 700721 - MGH 78578 (sp|A6TEW2)	NA	NA	NA	3.21717	-0.528861	0.826783	-3.21604	-0.512364	0.821882	FALSE
FO834906	BN49_0409	rplX	highly similar to 50S ribosomal protein L24 from Shigella sonnei strain Ss046 (sp|Q3YWV0)	NA	NA	NA	NA	NA	NA	NA	NA	NA	FALSE
FO834906	BN49_0410	rplE	highly similar to 50S ribosomal protein L5 from Shigella sonnei strain Ss046 (sp|Q3YWV1)	NA	NA	NA	2.70755	-0.628438	0.937928	-2.70616	-0.612017	0.942936	FALSE
FO834906	BN49_0411	rpsN	highly similar to 30S ribosomal protein S14 from Klebsiella pneumoniae strain 342 (sp|B5XNA6)	NA	NA	NA	NA	NA	NA	NA	NA	NA	FALSE
FO834906	BN49_0412	rpsH	highly similar to 30S ribosomal protein S8 from Klebsiella pneumoniae subsp. pneumoniae strain ATCC 700721 - MGH 78578 (sp|A6TEV8)	NA	NA	NA	2.70398	-0.628629	0.937928	-2.6976	-0.61247	0.942936	FALSE
FO834906	BN49_0413	rplF	highly similar to 50S ribosomal protein L6 from Klebsiella pneumoniae subsp. pneumoniae strain ATCC 700721 - MGH 78578 (sp|A6TEV7)	2.67796	-0.652126	0.873592	3.21917	-0.528732	0.826783	-0.587288	-0.330918	1	FALSE
FO834906	BN49_0414	rplR	highly similar to 50S ribosomal protein L18 from Shigella flexneri (sp|P0C021)	NA	NA	NA	2.70589	-0.628534	0.937928	-2.70216	-0.612244	0.942936	FALSE
FO834906	BN49_0415	rpsE	highly similar to 30S ribosomal protein S5 from Klebsiella pneumoniae subsp. pneumoniae strain ATCC 700721 - MGH 78578 (sp|A6TEV5)	NA	NA	NA	NA	NA	NA	NA	NA	NA	FALSE
FO834906	BN49_0416	rpmD	highly similar to 50S ribosomal protein L30 from Salmonella typhimurium (sp|P0A2A7)	NA	NA	NA	NA	NA	NA	NA	NA	NA	FALSE
FO834906	BN49_0417	rl15	highly similar to 50S ribosomal protein L15 from Klebsiella pneumoniae subsp. pneumoniae strain ATCC 700721 - MGH 78578 (sp|A6TEV3)	NA	NA	NA	3.21718	-0.528861	0.826783	-3.21603	-0.512364	0.821882	FALSE
FO834906	BN49_0418	secY	highly similar to preprotein translocase subunit SecY from Escherichia coli from strain UTI89 - UPEC (tr|Q1R631)	NA	NA	NA	2.704	-0.628629	0.937928	-2.69761	-0.61247	0.942936	FALSE
FO834906	BN49_0419	rpsM	highly similar to 30S ribosomal protein S13 from Klebsiella pneumoniae subsp. pneumoniae strain ATCC 700721 - MGH 78578 (sp|A6TEV1)	NA	NA	NA	1.91098	-0.73549	1	-1.90643	-0.719277	1	FALSE
FO834906	BN49_0420	rpsD	highly similar to 30S ribosomal protein S4 from Klebsiella pneumoniae subsp. pneumoniae strain ATCC 700721 - MGH 78578 (sp|A6TEU9)	-3.16416	-0.553371	0.707002	-1.21345	-0.436037	0.969379	-1.90646	-0.719277	1	FALSE
FO834906	BN49_0421	rpoA	highly similar to DNA-directed RNA polymerase subunit alpha Klebsiella pneumoniae subsp. pneumoniae strain ATCC 700721 - MGH 78578 (sp|A6TEU8)	NA	NA	NA	2.70755	-0.628438	0.937928	-2.70616	-0.612017	0.942936	FALSE
FO834906	BN49_0422	rplQ	highly similar to 50S ribosomal protein L17 from Klebsiella pneumoniae subsp. pneumoniae strain ATCC 700721 - MGH 78578 (sp|A6TEU7)	1.88064	-0.759633	1	1.91098	-0.73549	1	-0.0646048	-0.612276	1	FALSE
FO834906	BN49_0423	BN49_0423	highly similar to putative uncharacterized protein from Escherichia coli O44:H18 strain 042 - EAEC (tr|D3GYS6)	-0.136671	5.62828	0.833924	0.00535362	5.67419	1	-0.146742	5.62061	0.87056	FALSE
FO834906	BN49_0424	zntR	highly similar to DNA-binding transcriptional activator in response to Zn(II) from Escherichia coli O127:H6 strain E2348-69 - EPEC (tr|B7UK16)	-0.115306	6.99488	0.753516	0.149335	7.10563	0.616668	-0.270932	7.06467	0.32704	FALSE
FO834906	BN49_0425	yhdL	highly similar to uncharacterized protein YhdL from Escherichia coli strain K12 (sp|P36675)	-0.250057	6.46548	0.445661	0.0100454	6.56625	1	-0.265308	6.45871	0.705108	FALSE
FO834906	BN49_0426	mscL	highly similar to large-conductance mechanosensitive channel from Klebsiella pneumoniae subsp. pneumoniae strain ATCC 700721 - MGH 78578 (sp|A6TEU4)	-0.0757927	7.38315	0.850858	0.00700256	7.40321	1	-0.088056	7.37743	0.931534	FALSE
FO834906	BN49_0427	trkA	highly similar to Trk system potassium uptake protein TrkA from Salmonella typhimurium (sp|P0A2J9)	-1.59183	5.42661	1.68e-19	-1.08384	5.55948	1.41e-11	-0.511076	4.69431	0.432598	FALSE
FO834906	BN49_0428	BN49_0428	highly similar to C-terminal of putative 16S rRNA m5C967 methyltransferase from Klebsiella pneumoniae NTUH-K2044 (tr|C4X0Q5)	-0.229453	5.14399	0.650279	-0.0483496	5.21022	1	-0.187269	5.10783	0.821882	FALSE
FO834906	BN49_0429	rsmB	highly similar to ribosomal RNA small subunit methyltransferase B from Klebsiella pneumoniae subsp. pneumoniae strain ATCC 700721 - MGH 78578 (sp|A6TEU2)	-0.357905	6.98298	0.0550689	-0.318334	6.98273	0.00311409	-0.0448887	6.80397	0.982452	FALSE
FO834906	BN49_0430	fmt	highly similar to methionyl-tRNA formyltransferase from Klebsiella pneumoniae subsp. pneumoniae strain ATCC 700721 - MGH 78578 (sp|A6TEU1)	NA	NA	NA	1.91285	-0.735394	1	-1.91145	-0.71905	1	FALSE
FO834906	BN49_0431	def	highly similar to peptide deformylase from Shigella dysenteriae serotype 1 strain Sd197 (sp|Q32B63)	-0.659061	-0.137106	0.96826	-1.09	-0.18782	0.937928	0.431313	-0.331529	1	FALSE
FO834906	BN49_0432	dprA	similar to DNA protecting protein DprA from Escherichia coli B171 (tr|B3WTQ4)	-0.10956	8.31086	0.522176	-0.0372906	8.32499	0.952596	-0.0767969	8.28081	0.846585	FALSE
FO834906	BN49_0433	smg	highly similar to protein Smg from Klebsiella pneumoniae strain 342 (sp|B5XNC6)	0.0943621	6.03087	0.911321	-0.0234271	5.94892	1	0.112551	6.0118	0.947155	FALSE
FO834906	BN49_0434	BN49_0434	highly similar to putative DNA topoisomerase from Escherichia coli O81 strain ED1a (tr|B7N0S4)	-0.439546	4.06683	0.409135	-0.210909	4.14784	0.825232	-0.230655	3.94134	0.887524	FALSE
FO834906	BN49_0435	rimN	highly similar to putative ribosome maturation factor RimN from Klebsiella pneumoniae subsp. pneumoniae strain ATCC 700721 - MGH 78578 (sp|A6TET6)	-2.65483	-0.653091	0.873592	0.969613	-0.266231	0.98315	-3.58197	-0.419815	0.720409	FALSE
FO834906	BN49_0436	aroE	highly similar to shikimate dehydrogenase from Escherichia coli O6:K15:H31 strain 536 - UPEC (sp|Q0TCI0)	-0.048561	6.11001	0.972126	0.0365696	6.13322	1	-0.0880557	6.11879	0.968016	FALSE
FO834906	BN49_0437	yrdB	highly similar to putative uncharacterized protein YrdB from Escherichia coli strain UTI89 - UPEC (tr|Q1R652)	-0.0203773	7.10632	1	0.0587883	7.12612	0.937928	-0.0842686	7.12712	0.879606	FALSE
FO834906	BN49_0438	BN49_0438	highly similar to bacterial transferase hexapeptide repeat protein from Escherichia coli MS 69-1 (tr|D7Z9J4)	-0.101582	6.58745	0.828009	-0.0425288	6.59559	0.969379	-0.0639042	6.55552	0.971454	FALSE
FO834906	BN49_0446	yhdV	highly similar to putative uncharacterized protein YhdV from Escherichia coli O55:H7 strain CB9615 - EPEC (tr|D3QSY0)	-0.337289	4.21318	0.641277	-0.261866	4.22407	0.865121	-0.0838897	4.06597	0.995661	FALSE
FO834906	BN49_0447	BN49_0447	highly similar to RND transporter, hydrophobe-amphiphile efflux-1 family protein from Salmonella enterica (tr|G4C4I4)	-0.111579	8.3262	0.480791	-0.0458128	8.3369	0.91313	-0.0701905	8.29219	0.837976	FALSE
FO834906	BN49_0448	acrE	highly similar to acriflavine resistance protein E from Citrobacter sp. 30_2 (tr|C1MA66). It belongs to HlyD family protein (PF00529), according to Pfam.	-0.0926954	9.91268	0.489647	0.035172	9.9551	0.937928	-0.132681	9.92106	0.389188	FALSE
FO834906	BN49_0449	BN49_0449	highly similar to putative transcriptional regulator, TetR family from Enterobacter sp. strain 638 (tr|A4WF80)	-0.0392913	10.7627	0.833924	0.0152841	10.7688	0.98315	-0.0592704	10.7606	0.821882	FALSE
FO834906	BN49_0450	fis	highly similar to global DNA-binding transcriptional dual regulator Fis from Escherichia coli O111:H- strain 11128 - EHEC (tr|C8UGL9)	-2.64754	6.23034	6.72e-48	-1.03402	6.57401	3.03e-16	-1.62223	5.37559	1.31e-15	TRUE
FO834906	BN49_0451	dusB	highly similar to tRNA-dihydrouridine synthase B from Klebsiella pneumoniae (sp|O52536)	-2.32053	4.71189	3.72e-17	-0.759568	5.09444	3.52e-06	-1.56559	4.10078	3.92e-06	TRUE
FO834906	BN49_0452	prmA	highly similar to ribosomal protein L11 methyltransferase from Klebsiella pneumoniae subsp. pneumoniae strain ATCC 700721 - MGH 78578 (sp|A6TES6)	-0.138161	6.51497	0.707002	-0.119366	6.503	0.811727	-0.0227348	6.44333	1	FALSE
FO834906	BN49_0453	BN49_0453	highly similar to pantothenate:sodium symporter from Escherichia coli O17:K52:H18 (strain UMN026 - ExPEC (tr|B7NDN6)	-0.0532852	5.8351	0.953525	0.0398974	5.85856	0.999495	-0.0992521	5.84565	0.942936	FALSE
FO834906	BN49_0454	BN49_0454	similar to putative uncharacterized protein from Salmonella paratyphi B (tr|A9N882). It presents 2 predicted transmembrane helixes.	0.0341734	3.83086	1	0.172777	3.88228	0.941231	-0.142094	3.90954	0.968016	FALSE
FO834906	BN49_0455	accC1	highly similar to acetyl CoA carboxylase, biotin carboxylase subunit from Escherichia coli strain UTI89 - UPEC (tr|Q1R681)	-1.8711	-0.759739	1	0.866157	-0.529108	1	-2.69764	-0.61247	0.942936	FALSE
FO834906	BN49_0456	accB	similar to biotin carboxyl carrier protein (BCCP) of acetyl-CoA carboxylase from Escherichia coli strain UTI89 - UPEC (tr|Q1R682)	1.88064	-0.759633	1	NA	NA	NA	1.84299	-0.719083	1	FALSE
FO834906	BN49_0457	aroQ	highly similar to 3-dehydroquinate dehydratase from Klebsiella pneumoniae strain 342 (sp|B5XNE4)	NA	NA	NA	2.70855	-0.628373	0.937928	-2.70838	-0.611869	0.942936	FALSE
FO834906	BN49_0458	yedZ	highly similar to sulfoxide reductase heme-binding subunit YedZ from Klebsiella pneumoniae subsp. pneumoniae strain ATCC 700721 - MGH 78578 (sp|A6TES0)	-0.103151	6.46083	0.856922	-0.0983761	6.44282	0.881763	-0.00807563	6.40013	1	FALSE
FO834906	BN49_0459	yedY	highly similar to UPF0190 protein YedY from Escherichia coli O157:H7 strain EC4115 - EHEC (sp|B5YSJ7)	-0.0171336	6.56773	1	-0.0418252	6.53454	0.973736	0.0205168	6.53741	1	FALSE
FO834906	BN49_0460	BN49_0460	highly similar to diguanylate cyclase-phosphodiesterase from Enterobacter sp. strain 638 (tr|A4WF65)	-1.24847	7.11743	3.72e-17	-0.949974	7.19664	1.33e-37	-0.304646	6.51048	0.539984	FALSE
FO834906	BN49_0461	mreB	highly similar to putative rod shape-determining protein MreB from Citrobacter sp. (tr|C1MA49)	-0.323576	2.05611	0.953525	-1.40799	1.77249	0.0290004	1.13371	1.51707	0.756076	FALSE
FO834906	BN49_0462	mreC	highly similar to putative rod shape-determining protein MreC from Escherichia coli strain K12 (sp|P16926)	-0.375578	2.18657	0.817577	-0.456176	2.14905	0.800741	0.08041	1.9739	1	FALSE
FO834906	BN49_0463	mreD	highly similar to putative rod shape-determining protein MreD from Salmonella dublin (tr|B5FIV0)	-1.55771	2.38644	0.193908	-1.5068	2.41932	0.040646	-0.094467	1.51623	1	FALSE
FO834906	BN49_0464	yhdE	highly similar to Maf-like protein YhdE from Salmonella typhimurium (sp|P58630)	0.0905772	7.59592	0.783389	0.145136	7.60163	0.309465	-0.059234	7.65769	0.952849	FALSE
FO834906	BN49_0465	rng	highly similar to ribonuclease G from Escherichia coli strain UTI89 - UPEC (tr|Q1R693)	0.186119	7.54296	0.370757	0.0612613	7.45702	0.937928	0.119656	7.56322	0.836108	FALSE
FO834906	BN49_0466	BN49_0466	highly similar to putative uncharacterized protein from Citrobacter youngae ATCC 29220 (tr|C2BBE9)	-0.131442	8.04292	0.533197	-0.0615993	8.05434	0.86428	-0.0739125	8.00028	0.90472	FALSE
FO834906	BN49_0467	tldD	highly similar to putative CsrA activity inhibitor TldD from Escherichia coli strain UTI89 - UPEC (tr|Q1R695)	-0.0587077	6.71031	0.916528	0.00902189	6.72294	1	-0.0732439	6.70569	0.947155	FALSE
FO834906	BN49_0468	BN49_0468	highly similar to probable LysR-family transcriptional regulator from Salmonella typhi (tr|Q8XFH1)	0.0961231	7.15052	0.846608	0.0251881	7.09319	1	0.0678672	7.15249	0.968016	FALSE
FO834906	BN49_0469	aaeX	highly similar to protein AaeX from Klebsiella pneumoniae strain 342 (sp|B5XSP7)	-0.0826221	7.29533	0.783389	0.0329296	7.33203	0.97787	-0.120591	7.30231	0.769834	FALSE
FO834906	BN49_0470	aaeA	highly similar to p-hydroxybenzoic acid efflux pump subunit AaeA from Klebsiella pneumoniae strain 342 (sp|B5XSP8)	0.117576	7.2791	0.682829	0.08626	7.24238	0.854173	0.0270041	7.3116	0.994771	FALSE
FO834906	BN49_0471	aaeB	highly similar to p-hydroxybenzoic acid efflux pump subunit AaeB from Salmonella arizonae (sp|A9MNX0)	0.0141433	7.82095	1	0.122331	7.85586	0.399554	-0.113168	7.8737	0.742667	FALSE
FO834906	BN49_0472	yhcO	highly similar to putative uncharacterized protein YhcO from Klebsiella pneumoniae subsp. pneumoniae strain ATCC 700721 - MGH 78578 (tr|A6TEQ6)	0.0356459	5.17757	1	0.0863789	5.18053	0.969379	-0.0563491	5.21125	0.994722	FALSE
FO834906	BN49_0473	BN49_0473	similar to putative uncharacterized protein STY3543 from Salmonella typhi (tr|Q8XEN2)	0.076539	4.7113	0.989354	0.174004	4.73322	0.937928	-0.10208	4.78346	0.982452	FALSE
FO834906	BN49_0474	yhcN	highly similar to putative uncharacterized protein YhcN from Escherichia coli O157:H7 (tr|Q8X9E9)	0.102985	5.34737	0.884765	0.173513	5.35869	0.824777	-0.0783156	5.42279	0.97267	FALSE
FO834906	BN49_0475	argR	highly similar to arginine repressor from Klebsiella pneumoniae subsp. pneumoniae (strain ATCC 700721 - MGH 78578 (sp|A6TEQ4)	0.000658207	5.77902	1	-0.371481	5.58573	0.506851	0.367555	5.59656	0.705108	FALSE
FO834906	BN49_0476	mdh	highly similar to malate dehydrogenase from Klebsiella pneumoniae subsp. pneumoniae strain ATCC 700721 - MGH 78578 (sp|A6TEQ3)	-0.00989598	7.41829	1	0.0204583	7.41207	1	-0.0334906	7.41838	0.99519	FALSE
FO834906	BN49_0477	BN49_0477	highly similar to putative GntR-family transcriptional regulator from Escherichia fergusonii (tr|B7LRK9)	-0.134891	6.75059	0.662181	0.00814018	6.79887	1	-0.148591	6.74495	0.748936	FALSE
FO834906	BN49_0478	BN49_0478	highly similar to putative LysR-family transcriptional regulator from Salmonella enteritidis PT4 (tr|B5R0N0)	-0.214969	7.65268	0.225076	-0.00768321	7.73015	1	-0.21245	7.63848	0.389188	FALSE
FO834906	BN49_0479	BN49_0479	highly similar to possible membrane transport protein from Salmonella typhi (tr|Q8Z3E3)	0.0434453	7.13376	0.952716	0.0771015	7.12936	0.882951	-0.0378798	7.16221	0.982452	FALSE
FO834906	BN49_0480	BN49_0480	highly similar to putative L(+)-tartrate dehydratase subunit alpha (L-TTD alpha) from Salmonella schwarzengrund (tr|B4TWK5)	-0.0880245	7.86981	0.707514	0.0846886	7.93388	0.830359	-0.177079	7.90322	0.481124	FALSE
FO834906	BN49_0481	BN49_0481	highly similar to L(+)-tartrate dehydratase subunit beta (L-TTD beta) from Salmonella agona (tr|B5F7L4)	-0.0107974	11.2988	1	0.0972026	11.3329	0.0721838	-0.112849	11.3388	0.498667	FALSE
FO834906	BN49_0482	oadG	highly similar to probable oxaloacetate decarboxylase gamma chain from Klebsiella pneumoniae subsp. pneumoniae strain ATCC 700721 - MGH 78578 (sp|A6T4H1)	-0.0733005	7.91418	0.797693	0.0409196	7.95002	0.951209	-0.118901	7.9255	0.720292	FALSE
FO834906	BN49_0483	dcoA	highly similar to oxaloacetate decarboxylase alpha chain from Klebsiella pneumoniae (sp|P13187)	NA	NA	NA	NA	NA	NA	NA	NA	NA	FALSE
FO834906	BN49_0484	oadB_C	highly similar to C-terminal region of oxaloacetate decarboxylase beta chain from Klebsiella pneumoniae (sp|P13156)	-0.243455	5.08682	0.654505	-0.21774	5.07979	0.751605	-0.0341851	4.96477	1	FALSE
FO834906	BN49_0485	BN49_0485	similar to C-terminal region of putative uncharacterized protein from Salmonella paratyphi B strain ATCC BAA-1250 - SPB7 (tr|A9MTL6)	0.0248192	6.88226	1	-0.160154	6.77231	0.642696	0.181038	6.79602	0.709933	FALSE
FO834906	BN49_0486	degS	highly similar to protease DegS from Escherichia coli O6 (tr|Q8CVN8)	-2.87478	3.56954	1.62e-15	-3.83207	3.50169	1.19e-29	0.939095	1.38276	0.727703	FALSE
FO834906	BN49_0487	degQ	highly similar to serine peptidase DegQ from Escherichia coli O157:H7 str. EC4113 (tr|B2PCQ4)	0.00688606	7.94654	1	0.0469934	7.94729	0.91313	-0.0456987	7.96126	0.952849	FALSE
FO834906	BN49_0488	BN49_0488	highly similar to putative uncharacterized protein from Escherichia coli B354 (tr|D6JFN4)	-0.315297	2.94643	0.81208	-0.472004	2.87724	0.59094	0.150697	2.71465	0.982452	FALSE
FO834906	BN49_0489	BN49_0489	highly similar to putative ATPase, AFG1 family from Escherichia coli strain SMS-3-5 - SECEC (tr|B1LGJ8)	-0.0160527	7.85734	1	-0.0632595	7.81473	0.907075	0.0415535	7.81716	0.97267	FALSE
FO834906	BN49_0490	rplM	highly similar to 50S ribosomal protein L13 from Klebsiella pneumoniae subsp. pneumoniae strain ATCC 700721 - MGH 78578 (sp|A6TEN9)	NA	NA	NA	2.70755	-0.628438	0.937928	-2.70615	-0.612017	0.942936	FALSE
FO834906	BN49_0491	rpsI	highly similar to 30S ribosomal protein S9 from Shigella flexneri serotype 5b strain 8401 (sp|Q0T058)	-1.86857	-0.75989	1	-1.83703	-0.735514	1	NA	NA	NA	FALSE
FO834906	BN49_0492	sspA	highly similar to stringent starvation protein A from Escherichia coli strain UTI89 - UPEC (tr|Q1R6B2)	0.121532	5.93758	0.856922	-0.00597997	5.85103	1	0.120803	5.92652	0.942936	FALSE
FO834906	BN49_0493	sspB	highly similar to stringent starvation protein B from Escherichia coli O55:H7 strain CB9615 - EPEC (tr|D3QSU2)	-0.153367	5.9577	0.747516	-0.11938	5.95345	0.875872	-0.0424296	5.88805	0.994722	FALSE
FO834906	BN49_0494	nanE	highly similar to putative N-acetylmannosamine-6-phosphate 2-epimerase from Klebsiella pneumoniae subsp. pneumoniae strain ATCC 700721 - MGH 78578 (sp|A6TEN5)	-0.0149456	5.0228	1	-0.0809057	4.97728	0.973355	0.0576145	4.97408	0.995436	FALSE
FO834906	BN49_0495	gltD	highly similar to glutamate synthase subunit small from Escherichia coli B185 (tr|D6IEC5)	-0.0203167	7.28468	1	-0.00787627	7.26999	1	-0.0168621	7.27036	1	FALSE
FO834906	BN49_0496	gltB	highly similar to glutamate synthase [NADPH] large chain from Escherichia coli strain K12 (sp|P09831)	-0.0458553	8.69327	0.899918	-0.0902887	8.65235	0.597108	0.0379796	8.63935	0.982125	FALSE
FO834906	BN49_0497	BN49_0497	highly similar to putative conserved hypothetical radical SAM protein from Escherichia coli strain ATCC 8739 - DSM 1576 - Crooks (tr|B1IQR2)	0.174259	7.58469	0.421466	-0.0478942	7.45163	0.941231	0.21662	7.55341	0.466771	FALSE
FO834906	BN49_0498	BN49_0498	highly similar to major facilitator superfamily transporter from Citrobacter rodentium (tr|D2TP69)	0.0134381	11.3789	1	0.0791129	11.3915	0.228568	-0.0705491	11.4091	0.821882	FALSE
FO834906	BN49_0499	rspB	similar to starvation-sensing protein RspB from Escherichia coli strain K12 (sp|P38105)	-0.116199	8.58251	0.454696	-0.046718	8.59588	0.937928	-0.0747089	8.54947	0.821882	FALSE
FO834906	BN49_0500	uxuA2	similar to mannonate dehydratase from Lactococcus lactis subsp. cremoris (sp|A2RJK2)	-0.0291382	6.7573	0.994441	0.005051	6.75345	1	-0.0372311	6.74979	0.994722	FALSE
FO834906	BN49_0501	BN49_0501	highly similar to putative sensor protein from Escherichia coli O55:H7 strain CB9615 - EPEC (tr|D3QST0)	-0.530615	5.4941	0.0260654	-0.487159	5.49684	0.0233606	-0.0492409	5.21956	0.995661	FALSE
FO834906	BN49_0502	elbB	highly similar to enhancing lycopene biosynthesis protein 2 from Escherichia coli strain SMS-3-5 - SECEC (tr|B1LGH5)	0.0175857	6.75267	1	-0.141845	6.65605	0.630918	0.155489	6.67488	0.798473	FALSE
FO834906	BN49_0503	mtgA	highly similar to monofunctional biosynthetic peptidoglycan transglycosylase from Klebsiella oxytoca (sp|Q48465)	0.17333	4.17524	0.924266	-0.161918	3.98034	0.969379	0.331621	4.09289	0.846585	FALSE
FO834906	BN49_0504	ptsO	highly similar to putative phosphocarrier protein HPr-like NPr from Escherichia coli strain UTI89 - UPEC (tr|Q1R6C8)	0.137079	5.4251	0.856922	-0.0110574	5.32848	1	0.142614	5.41249	0.942936	FALSE
FO834906	BN49_0505	BN49_0505	highly similar to UPF0042 nucleotide-binding protein KPK_0506 from Klebsiella pneumoniae strain 342 (sp|B5XST6)	-0.0391421	4.99532	1	-0.0375656	4.96646	1	-0.010542	4.96641	1	FALSE
FO834906	BN49_0506	ptsN	highly similar to nitrogen regulatory protein, phosphotransferase enzyme IIA component from Klebsiella oxytoca (sp|P17162)	-0.957361	0.445935	0.711584	-0.860563	0.470837	0.826783	-0.0993921	0.16428	1	FALSE
FO834906	BN49_0507	BN49_0507	highly similar to probable sigma(54) modulation protein from Klebsiella oxytoca (sp|P17161)	-1.13657	2.03403	0.167191	-0.645686	2.17888	0.544623	-0.497441	1.67077	0.854015	FALSE
FO834906	BN49_0508	rpoN	highly similar to RNA polymerase sigma-54 factor from Klebsiella oxytoca (sp|P06223)	-1.099	3.32428	0.236074	-1.12184	3.28968	0.000504205	0.028541	2.71656	1	FALSE
FO834906	BN49_0509	BN49_0509	highly similar to putative ATP-binding component of a transport system from Escherichia coli strain UTI89 - UPEC (tr|Q1R6D3)	-3.83928	-0.372458	0.428358	-0.204262	-0.0435109	1	-3.58862	-0.419363	0.720409	FALSE
FO834906	BN49_0510	BN49_0510	highly similar to predicted transporter subunit from Escherichia coli O111:H- strain 11128 - EHEC (tr|C8UGF8)	NA	NA	NA	1.91285	-0.735394	1	-1.91145	-0.71905	1	FALSE
FO834906	BN49_0511	yrbK	highly similar to putative uncharacterized protein YrbK from Escherichia coli O55:H7 strain CB9615 - EPEC (tr|D3QSR9)	NA	NA	NA	3.21517	-0.528988	0.826783	-3.21115	-0.512668	0.821882	FALSE
FO834906	BN49_0512	BN49_0512	highly similar to 3-deoxy-D-manno-octulosonate 8-phosphate phosphatase from Escherichia coli strain K12 (sp|P0ABZ4)	-0.484723	4.0806	0.470932	-0.35462	4.11644	0.744506	-0.13373	3.88544	0.962567	FALSE
FO834906	BN49_0513	BN49_0513	highly similar to arabinose 5-phosphate isomerase from Salmonella typhimurium (sp|Q8ZLS1)	-0.274685	6.81067	0.101825	-0.216829	6.81794	0.117571	-0.062697	6.6864	0.94765	FALSE
FO834906	BN49_0514	BN49_0514	highly similar to putative calcium-sodium:proton antiporter from Escherichia coli O45:K1 strain S88 - ExPEC (tr|B7MBW5)	-0.0853176	7.44418	0.781166	-0.0765365	7.42824	0.882061	-0.0141614	7.39609	1	FALSE
FO834906	BN49_0515	BN49_0515	highly similar to putative ABC superfamily Atp_bind transport protein from Salmonella choleraesuis (tr|Q57JF5)	0.135081	6.09794	0.857273	0.163795	6.09455	0.789386	-0.0334276	6.1688	1	FALSE
FO834906	BN49_0516	BN49_0516	highly similar to putative ABC transporter permease component from Escherichia coli O150:H5 strain SE15 (tr|D2NN42)	0.331144	7.09312	0.108237	0.192926	6.99685	0.291441	0.132954	7.17341	0.818683	FALSE
FO834906	BN49_0517	yrbD	highly similar to putative uncharacterized protein YrbD from Escherichia coli strain UTI89 - UPEC (tr|Q1R6E1)	0.172325	7.59777	0.431233	0.281353	7.63337	0.0119909	-0.111628	7.72581	0.845526	FALSE
FO834906	BN49_0518	BN49_0518	highly similar to putative toluene tolerance family protein from Escherichia coli strain ATCC 33849 - DSM 4235 - NCIB 12045 - K12 - DH1 (tr|C9QY55)	0.0800966	6.61293	0.897797	0.176484	6.64172	0.641939	-0.102394	6.69191	0.942936	FALSE
FO834906	BN49_0519	BN49_0519	similar to putative uncharacterized YrbB from Escherichia coli O157:H7 (tr|Q8X9J8)	-0.021516	4.72747	1	-0.153184	4.64052	0.881763	0.130127	4.64682	0.972388	FALSE
FO834906	BN49_0520	BN49_0520	highly similar to predicted transcriptional regulator, BolA superfamily from Escherichia coli O55:H7 strain CB9615 - EPEC (tr|D3QSR0)	-2.66089	-0.652666	0.873592	-0.708866	-0.528922	1	-1.91145	-0.71905	1	FALSE
FO834906	BN49_0521	murA	highly similar to UDP-N-acetylglucosamine 1-carboxyvinyltransferase from Klebsiella pneumoniae subsp. pneumoniae strain ATCC 700721 - MGH 78578 (sp|A6TEK8)	-3.16575	-0.553247	0.707002	0.0902522	-0.265981	1	-3.21233	-0.51259	0.821882	FALSE
FO834906	BN49_0522	nlp	highly similar to sugar fermentation stimulation protein B (Ner-like protein) from Escherichia coli O6:K15:H31 strain 536 - UPEC (tr|Q0TCS2)	-0.0280296	5.74156	1	-0.186593	5.64907	0.821049	0.154167	5.64381	0.885229	FALSE
FO834906	BN49_0523	ispB	highly similar to octaprenyl-diphosphate synthase from Escherichia coli O44:H18 strain 042 - EAEC (tr|D3GXS6)	NA	NA	NA	3.21413	-0.529053	0.826783	-3.20881	-0.512816	0.821882	FALSE
FO834906	BN49_0524	rplU	highly similar to 50S ribosomal protein L21 from Klebsiella pneumoniae subsp. pneumoniae strain ATCC 700721 - MGH 78578 (sp|A6TEK5)	-1.87303	-0.759615	1	0.0738278	-0.628444	1	-1.91144	-0.71905	1	FALSE
FO834906	BN49_0525	yhbE	highly similar to hypothetical transport protein YhbE from Escherichia coli O6:K15:H31 strain 536 - UPEC (tr|Q0TCS6)	-0.186351	1.60937	0.994441	-0.474948	1.51807	0.907075	0.285552	1.41652	0.982452	FALSE
FO834906	BN49_0526	obg	highly similar to GTPase Obg from Klebsiella pneumoniae subsp. pneumoniae strain ATCC 700721 - MGH 78578 (sp|A6TEK2)	NA	NA	NA	3.88923	-0.348334	0.516303	-3.88608	-0.331861	0.626864	FALSE
FO834906	BN49_0527	dacB	highly similar to D-alanyl-D-alanine carboxypeptidase DacB from Escherichia coli strain K12 (sp|P24228|)	0.0743854	6.97848	0.888611	-0.0115255	6.91321	1	0.0818715	6.96381	0.942936	FALSE
FO834906	BN49_0528	greA	highly similar to transcription elongation factor GreA from Salmonella typhimurium (sp|P64281)	0.424561	4.67985	0.472567	0.33697	4.6171	0.43514	0.080864	4.8244	0.990587	FALSE
FO834906	BN49_0529	yhbY	highly similar to hypothetical RNA binding protein from Escherichia coli O6:K15:H31 strain 536 - UPEC (tr|Q0TCT0)	-2.58806	0.347328	0.127796	-0.370424	0.734039	0.98315	-2.21666	0.166151	0.542833	FALSE
FO834906	BN49_0530	rlmE	highly similar to ribosomal RNA large subunit methyltransferase E from Klebsiella pneumoniae subsp. pneumoniae strain ATCC 700721 - MGH 78578 (sp|A6TEJ8)	-1.80382	-6.52e-05	0.534533	-0.843488	0.148885	0.91313	-0.955195	-0.249368	0.982452	FALSE
FO834906	BN49_0531	ftsH	highly similar to putative ATP-dependent metalloprotease FtsH from Escherichia coli strain ATCC 33849 - DSM 4235 - NCIB 12045 - K12 - DH1 (tr|C9QY69)	-0.870601	-0.289777	0.955532	0.0932656	-0.113838	1	-0.963975	-0.249121	0.982452	FALSE
FO834906	BN49_0532	folP	highly similar to 7,8-dihydropteroate synthase from Escherichia coli O157:H7 (tr|Q8X9L1)	2.43702	0.290795	0.26541	0.0849781	-0.435917	1	2.3473	0.330816	0.481124	FALSE
FO834906	BN49_0533	glmM	highly similar to phosphoglucosamine mutase from Klebsiella pneumoniae subsp. pneumoniae strain ATCC 700721 - MGH 78578 (sp|A6TEJ5)	1.88401	-0.759407	1	4.13517	-0.265896	0.372175	-2.28627	-0.171139	0.723977	FALSE
FO834906	BN49_0534	secG	highly similar to export membrane protein SecG from Escherichia coli strain UTI89 - UPEC (tr|Q1R6G3)	NA	NA	NA	1.91285	-0.735394	1	-1.91145	-0.71905	1	FALSE
FO834906	BN49_0535	BN49_0535	highly similar to putative uncharacterized protein from Klebsiella pneumoniae NTUH-K2044 (tr|C4X0F1)	-0.111695	4.55969	0.927891	-0.108742	4.54623	0.937928	-0.00678483	4.49591	1	FALSE
FO834906	BN49_0536	yfaZ	similar to putative uncharacterized protein YfaZ from Escherichia coli O6 (tr|Q8CVV5)	-0.162047	8.09942	0.202671	-0.0203418	8.14704	0.990173	-0.146095	8.07811	0.481124	FALSE
FO834906	BN49_0537	BN49_0537	similar to CRP-FNR family transcriptional regulator from Citrobacter sp. 30_2 (tr|C1M4J5)	-0.0605492	10.6858	0.743078	0.00851486	10.6992	1	-0.0739675	10.6805	0.786088	FALSE
FO834906	BN49_0538	argG	highly similar to argininosuccinate synthase from Klebsiella pneumoniae subsp. pneumoniae strain ATCC 700721 - MGH 78578 (sp|A6TEJ0)	-0.0502734	7.85309	0.900947	0.0220751	7.86707	1	-0.0768959	7.85367	0.887792	FALSE
FO834906	BN49_0539	rimP	highly similar to ribosome maturation factor RimP from Enterobacter sp. strain 638 (sp|A4WEY5)	-2.52862	0.897527	0.0132003	-0.449363	1.31853	0.91313	-2.0757	0.624788	0.34327	FALSE
FO834906	BN49_0540	nusA	highly similar to transcription elongation protein from Escherichia coli O44:H18 strain 042 - EAEC (tr|D3GXR0)	-2.65884	-0.652816	0.873592	0.596342	-0.348333	1	-3.21603	-0.512364	0.821882	FALSE
FO834906	BN49_0541	infB	highly similar to translation initiation factor IF-2 from Klebsiella pneumoniae subsp. pneumoniae strain ATCC 700721 - MGH 78578 (sp|A6TEI7)	1.68484	-0.372034	0.81208	2.04641	-0.266093	0.812006	-0.366224	-0.0272664	1	FALSE
FO834906	BN49_0542	rbfA	highly similar to ribosome-binding factor A from Klebsiella pneumoniae subsp. pneumoniae strain ATCC 700721 - MGH 78578 (sp|A6TEI6)	-0.867355	-0.29005	0.955532	0.85793	0.0882219	0.91313	-1.73741	-0.025418	0.720409	FALSE
FO834906	BN49_0543	truB	highly similar to tRNA pseudouridine synthase B from Klebsiella pneumoniae subsp. pneumoniae strain ATCC 700721 - MGH 78578 (sp|A6TEI5)	0.00345523	5.08582	1	-0.0978528	5.01213	0.941231	0.0990392	5.03109	0.97917	FALSE
FO834906	BN49_0544	rpsO	highly similar to 30S ribosomal protein S15 from Klebsiella pneumoniae subsp. pneumoniae strain ATCC 700721 - MGH 78578 (sp|A6TEI4)	-3.16417	-0.553371	0.707002	0.0917813	-0.265966	1	-3.21462	-0.512442	0.821882	FALSE
FO834906	BN49_0545	pnp	highly similar to polyribonucleotide nucleotidyltransferase from Klebsiella pneumoniae subsp. pneumoniae strain ATCC 700721 - MGH 78578 (sp|A6TEI3)	-2.47263	1.73045	0.000129833	-1.12313	1.99018	0.109194	-1.35612	1.00851	0.481124	FALSE
FO834906	BN49_0546	nlpI	highly similar to TPR repeat lipoprotein from Escherichia coli O44:H18 strain 042 - EAEC (tr|D3GXQ4)	0.0982528	2.8932	1	-0.0310138	2.81391	1	0.124078	2.87764	0.985435	FALSE
FO834906	BN49_0547	deaD	highly similar to cold-shock DEAD box protein A from Klebsiella pneumoniae (sp|P33906)	0.200058	4.43974	0.83797	0.0556158	4.35079	1	0.139253	4.45816	0.966465	FALSE
FO834906	BN49_0548	mtr	highly similar to tryptophan transporter of high affinity from Escherichia coli O81 strain ED1a (tr|B7N0U6)	-0.107725	6.83712	0.801503	-0.10247	6.82062	0.88716	-0.0103703	6.77579	1	FALSE
FO834906	BN49_0549	BN49_0549	highly similar to possible monooxygenase from Escherichia coli O44:H18 strain 042 - EAEC (tr|D3GXP9)	-0.125565	7.08459	0.645985	0.00614863	7.12836	1	-0.136692	7.07803	0.748936	FALSE
FO834906	BN49_0550	yhbV	highly similar to putative uncharacterized protein YhbV from Escherichia coli O55:H7 strain CB9615 - EPEC (tr|D3QSN1)	0.0389037	7.38467	0.936348	-0.0688385	7.31058	0.882061	0.103471	7.34112	0.796016	FALSE
FO834906	BN49_0551	yhbU	highly similar to putative protease YhbU from Escherichia coli O6 (tr|Q8CVP4)	-0.0372564	6.82821	0.967902	-0.0291383	6.81301	1	-0.0134197	6.80462	1	FALSE
FO834906	BN49_0552	yhbT	highly similar to putative uncharacterized protein YhbT from Escherichia coli strain UTI89 - UPEC (tr|Q1R6I4)	-0.520806	4.83895	0.145612	-0.198568	4.95883	0.806851	-0.327382	4.71439	0.71785	FALSE
FO834906	BN49_0553	yhbS	highly similar to hypothetical acetyltransferase YhbS from Escherichia coli strain UTI89 - UPEC (tr|Q1R6I5)	-0.173267	6.09326	0.666532	-0.125183	6.09733	0.881763	-0.0519814	6.0189	0.991744	FALSE
FO834906	BN49_0554	BN49_0554	highly similar to UPF0213 protein KPN78578_35340 from Klebsiella pneumoniae subsp. pneumoniae strain ATCC 700721 - MGH 78578 (sp|A6TEH4)	0.400378	3.17008	0.674908	0.22034	3.0566	0.937928	0.17349	3.25614	0.97267	FALSE
FO834906	BN49_0555	BN49_0555	highly similar to UPF0306 protein KPN78578_35330 from Klebsiella pneumoniae subsp. pneumoniae strain ATCC 700721 - MGH 78578 (sp|A6TEH3)	-0.185784	4.22214	0.818058	-0.362243	4.12621	0.466354	0.175488	4.04007	0.942936	FALSE
FO834906	BN49_0556	yhbO	highly similar to putative uncharacterized protein YhbO from Escherichia coli O55:H7 strain CB9615 - EPEC (tr|D3QSM5)	0.14436	5.33826	0.851641	0.108186	5.29392	0.924315	0.0276746	5.3819	1	FALSE
FO834906	BN49_0557	yraR	highly similar to putative uncharacterized protein YraR from Escherichia coli O55:H7 strain CB9615 - EPEC (tr|D3QSM4)	-0.0479964	5.75376	0.998361	0.152097	5.83377	0.799202	-0.208716	5.8227	0.821882	FALSE
FO834906	BN49_0558	BN49_0558	highly similar to putative permease from Escherichia coli O44:H18 strain 042 - EAEC (tr|D3GXP0)	-0.0485499	6.34435	0.973431	-0.0438215	6.32545	0.994348	-0.0103409	6.31311	1	FALSE
FO834906	BN49_0559	yraP	highly similar to putative uncharacterized protein YraP from Escherichia coli O55:H7 strain CB9615 - EPEC (tr|D3QSM2)	-0.154118	5.63561	0.801503	-0.0963802	5.64427	0.91313	-0.0614767	5.57534	0.991744	FALSE
FO834906	BN49_0560	diaD	highly similar to DnaA initiator-associating protein DiaA from Klebsiella pneumoniae subsp. pneumoniae strain ATCC 700721 - MGH 78578 (sp|A6TEG8)	-1.47485	3.16193	0.00941372	-1.37585	3.19823	0.0017334	-0.0762803	2.35133	1	FALSE
FO834906	BN49_0561	BN49_0561	highly similar to UPF0102 protein KPN78578_35270 from Klebsiella pneumoniae subsp. pneumoniae strain ATCC 700721 - MGH 78578 (sp|A6TEG7)	-0.318889	3.80989	0.759129	-0.092084	3.90417	0.990173	-0.240479	3.74778	0.942936	FALSE
FO834906	BN49_0562	BN49_0562	similar to putative lipoprotein from Escherichia coli B171 (tr|B3WLP7)	-0.179554	8.0934	0.233496	-0.10846	8.10772	0.538845	-0.0771032	8.0277	0.861563	FALSE
FO834906	BN49_0563	rsmI	highly similar to ribosomal RNA small subunit methyltransferase I from Escherichia coli 3030-1 (tr|G1ZP72)	0.388695	8.2494	2.2e-05	0.324263	8.19091	1.45e-07	0.0590916	8.38963	0.926432	FALSE
FO834906	BN49_0564	garD	highly similar to galactarate dehydratase from Escherichia coli O55:H7 strain CB9615 - EPEC (tr|D3QS70)	-0.0105145	9.90477	1	0.00927048	9.89379	1	-0.0246198	9.89952	0.974056	FALSE
FO834906	BN49_0565	garP	highly similar to probable galactarate transporter from Escherichia coli strain K12 (sp|P0AA80)	-0.0780964	10.0555	0.695585	0.0234719	10.0847	0.988905	-0.106701	10.0575	0.642013	FALSE
FO834906	BN49_0566	garL	highly similar to 5-keto-4-deoxy-D-glucarate aldolase from Klebsiella pneumoniae subsp. pneumoniae strain ATCC 700721 - MGH 78578 (sp|A6TEE9)	-0.0973294	6.5403	0.905891	-0.0469086	6.54602	0.98315	-0.055574	6.5059	0.994722	FALSE
FO834906	BN49_0567	garR	highly similar to 2-hydroxy-3-oxopropionate reductase from Escherichia coli O6:K15:H31 strain 536 - UPEC (tr|Q0TCY2)	0.288129	5.49265	0.473329	0.294643	5.46914	0.229084	-0.0102081	5.62234	1	FALSE
FO834906	BN49_0568	garK	highly similar to glycerate kinase from Escherichia coli strain SMS-3-5 - SECEC (tr|B1LFM5)	0.0326063	7.47923	0.99125	0.0348939	7.46003	0.969379	-0.00923053	7.48822	1	FALSE
FO834906	BN49_0569	BN49_0569	highly similar to putative lipoprotein from Klebsiella variicola strain At-22 (tr|D3RFJ3)	0.0128103	9.83287	1	0.0490396	9.83053	0.826087	-0.0411094	9.84766	0.942936	FALSE
FO834906	BN49_0570	BN49_0570	similar to VirG-like protein from Salmonella typhimurium (tr|D0ZLX3)	-0.0109829	11.4019	1	0.0560653	11.4148	0.750194	-0.071825	11.4206	0.813808	FALSE
FO834906	BN49_0571	BN49_0571	highly similar to putative uncharacterized protein from Salmonella typhi (tr|Q8XFT9)	0.032073	5.5577	1	0.190948	5.61574	0.82368	-0.163979	5.64261	0.845769	FALSE
FO834906	BN49_0572	BN49_0572	highly similar to putative pirin-related protein from Escherichia coli O45:K1 strain S88 - ExPEC (tr|B7MB38)	-0.0943454	6.98058	0.81208	-0.0615558	6.9764	0.937928	-0.0367691	6.93873	0.994722	FALSE
FO834906	BN49_0573	BN49_0573	highly similar to putative LysR-family transcriptional regulator from Escherichia coli O44:H18 strain 042 - EAEC (tr|D3GWS4)	-0.0577879	7.40255	0.888611	-0.0255988	7.39743	1	-0.0362644	7.37956	0.982452	FALSE
FO834906	BN49_0574	yhaH	highly similar to putative uncharacterized protein YhaH from Escherichia coli O6 (tr|Q8FDD1)	-0.0884891	6.52955	0.872784	-0.05432	6.52691	0.957695	-0.0405759	6.4929	0.994722	FALSE
FO834906	BN49_0575	BN49_0575	highly similar to putative glutathione S-transferase from Escherichia coli O6:K15:H31 strain 536 - UPEC (tr|Q0TCZ9)	-0.0449347	6.95083	0.955532	-0.0885877	6.90971	0.882061	0.0383123	6.89779	0.99519	FALSE
FO834906	BN49_0576	BN49_0576	highly similar to DoxX family protein from Enterobacter cloacae (tr|E3G1R7)	0.0770593	6.38043	0.883544	0.140743	6.39041	0.787138	-0.0682319	6.44038	0.9644	FALSE
FO834906	BN49_0577	BN49_0577	similar to putative uncharacterized protein YqjK from Escherichia coli O1:K1 - APEC (tr|A1AG16)	-0.186798	5.17017	0.856922	0.141238	5.3191	0.912183	-0.330296	5.23475	0.77024	FALSE
FO834906	BN49_0578	BN49_0578	highly similar to putative uncharacterized protein from Escherichia coli O1:K1 - APEC (tr|A1AG15)	0.0700174	4.67811	0.968985	0.195877	4.71931	0.799202	-0.130266	4.76555	0.942936	FALSE
FO834906	BN49_0579	yqjD	highly similar to putative uncharacterized protein YqjD from Escherichia coli strain UTI89 - UPEC (tr|Q1R6N2)	0.383953	5.59009	0.182604	0.201429	5.468	0.684083	0.179374	5.67213	0.821882	FALSE
FO834906	BN49_0580	yqjC	similar to putative uncharacterized protein YqjC from Escherichia coli O157:H7 (tr|Q8XAH3)	-0.608573	3.38029	0.663661	0.265135	3.76936	0.807428	-0.890654	3.51996	0.596984	FALSE
FO834906	BN49_0581	yqjB	similar to uncharacterized protein YqjB from Escherichia coli strain K12 (sp|P42615)	-0.158383	5.33192	0.801503	0.0141403	5.39145	1	-0.178761	5.32661	0.891385	FALSE
FO834906	BN49_0582	dedA	highly similar to putative DedA family membrane protein from Escherichia coli O6:K15:H31 strain 536 - UPEC (tr|Q0TD06)	0.000935907	7.1652	1	0.0557155	7.17211	0.937928	-0.0606691	7.18433	0.942936	FALSE
FO834906	BN49_0583	exuR	highly similar to putative Exu regulon transcriptional regulator from Escherichia coli O6 (tr|Q8FDD6)	0.0611555	6.01285	0.952993	0.0127452	5.9717	1	0.0449895	6.00931	0.994763	FALSE
FO834906	BN49_0584	exuT	highly similar to hexuronate transporter from Escherichia coli strain K12 (sp|P0AA78)	0.0150182	7.23289	1	0.00661978	7.20872	1	0.00318554	7.22704	1	FALSE
FO834906	BN49_0585	uxaC	highly similar to uronate isomerase from Klebsiella pneumoniae strain 342 (sp|B5XTW7)	-0.0815384	7.83188	0.801503	-0.014215	7.845	1	-0.0719176	7.81487	0.927132	FALSE
FO834906	BN49_0586	uxaA	highly similar to altronate hydrolase from Escherichia coli O103:H2 strain 12009 - EHEC (tr|C8TX85)	0.0835186	7.3664	0.873592	-0.0947135	7.25783	0.91313	0.172897	7.31263	0.751884	FALSE
FO834906	BN49_0587	BN49_0587	highly similar to N-terminal of putative uncharacterized protein from Enterobacter sakazakii (tr|A7MIT2)	-0.115959	6.52961	0.797981	-0.0308285	6.55047	1	-0.0894207	6.50363	0.942936	FALSE
FO834906	BN49_0588	BN49_0588	highly similar to C-terminal of putative uncharacterized protein from Enterobacter sakazakii (tr|A7MIT2)	0.460872	4.03332	0.576335	0.226031	3.87183	0.907075	0.23146	4.1208	0.926432	FALSE
FO834906	BN49_0589	sstT	highly similar to serine-threonine transporter SstT from Klebsiella pneumoniae strain 342 (sp|B5XTX0)	-0.0482441	6.79597	0.955532	-0.0470799	6.77533	0.971278	-0.00582805	6.76194	1	FALSE
FO834906	BN49_0590	alx	highly similar to inner membrane protein Alx from Shigella flexneri (sp|Q83Q35)	-0.0315428	5.99044	1	-0.0106979	5.98251	1	-0.0266606	5.9758	1	FALSE
FO834906	BN49_0591	BN49_0591	highly similar to C-terminal of putative NAD(P)-binding dehydrogenase from Klebsiella pneumoniae subsp. pneumoniae strain ATCC 700721 - MGH 78578 (tr|A6TEC6)	-0.0391962	5.71983	1	-0.150249	5.65027	0.807162	0.108056	5.63667	0.942936	FALSE
FO834906	BN49_0592	ygjR	highly similar to uncharacterized oxidoreductase YgjR from Escherichia coli strain K12 (sp|P42599)	-0.143033	7.24228	0.682829	-0.0773192	7.25405	0.937928	-0.0710378	7.19322	0.942936	FALSE
FO834906	BN49_0593	ygjP	highly similar to putative uncharacterized protein YgjP from Escherichia coli strain UTI89 - UPEC (tr|Q1R6P5)	-0.037965	6.3653	0.99125	0.0254533	6.37496	1	-0.0692042	6.3688	0.977065	FALSE
FO834906	BN49_0594	BN49_0594	similar to putative transcriptional regulator, Cro-CI family from Salmonella newport strain SL254 (tr|B4T6Q7)	-0.230332	5.85907	0.521416	-0.022317	5.93558	1	-0.210534	5.83597	0.720409	FALSE
FO834906	BN49_0595	BN49_0595	similar to putative uncharacterized protein from Escherichia coli B088 (tr|D6HVY5)	-0.000149138	4.76562	1	0.0653886	4.78919	0.991187	-0.0714118	4.78881	1	FALSE
FO834906	BN49_0596	rlmG	highly similar to ribosomal RNA large subunit methyltransferase G from Klebsiella pneumoniae strain 342 (sp|B5XTX7)	-0.0128745	6.79604	1	-0.0721465	6.7477	0.917765	0.0522122	6.75208	0.97917	FALSE
FO834906	BN49_0597	fadH	highly similar to 2,4-dienoyl-CoA reductase from Escherichia coli E110019 (tr|B3IFD0)	-0.072891	6.81887	0.872784	-0.20271	6.73865	0.312865	0.1238	6.71068	0.821882	FALSE
FO834906	BN49_0598	lsrK	highly similar to autoinducer 2 kinase LsrK from Klebsiella pneumoniae subsp. pneumoniae strain ATCC 700721 - MGH 78578 (sp|A6TEC0)	0.112055	6.99076	0.692536	-0.0520732	6.88761	0.937928	0.16008	6.95623	0.668062	FALSE
FO834906	BN49_0599	lsrR	highly similar to putative transcriptional regulator LsrR from Klebsiella pneumoniae subsp. pneumoniae strain ATCC 700721 - MGH 78578 (sp|A6TEB9)	-0.222355	7.07413	0.250368	-0.220357	7.05558	0.105881	-0.00734789	6.95075	1	FALSE
FO834906	BN49_0600	lsrA	highly similar to autoinducer 2 import ATP-binding protein LsrA from Klebsiella pneumoniae subsp. pneumoniae strain ATCC 700721 - MGH 78578 (sp|A6TEB8)	-0.133002	7.39123	0.517728	-0.0238263	7.42318	0.992469	-0.113661	7.3686	0.746202	FALSE
FO834906	BN49_0601	lsrC	highly similar to autoinducer 2 import system permease protein LsrC from Klebsiella pneumoniae subsp. pneumoniae strain ATCC 700721 - MGH 78578 (sp|A6TEB7)	-0.0154006	7.20499	1	0.0468007	7.21534	0.95373	-0.0675708	7.21894	0.942936	FALSE
FO834906	BN49_0602	lsrD	highly similar to autoinducer 2 import system permease protein LsrD from Klebsiella pneumoniae subsp. pneumoniae strain ATCC 700721 - MGH 78578 (sp|A6TEB6)	-0.148973	6.66849	0.629303	-0.160816	6.64301	0.630918	0.0071637	6.57673	1	FALSE
FO834906	BN49_0603	lsrB	highly similar to autoinducer 2-binding protein LsrB from Klebsiella pneumoniae subsp. pneumoniae strain ATCC 700721 - MGH 78578 (sp|A6TEB5)	-0.0350846	6.30188	0.983566	-0.119354	6.24276	0.862621	0.0785632	6.23481	0.94765	FALSE
FO834906	BN49_0604	lsrF	highly similar to uncharacterized aldolase LsrF from Klebsiella pneumoniae subsp. pneumoniae strain ATCC 700721 - MGH 78578 (sp|A6TEB4)	0.0520195	6.46906	0.955532	-0.0298096	6.40809	1	0.0777333	6.44466	0.972388	FALSE
FO834906	BN49_0605	lsrG	highly similar to autoinducer 2-degrading protein LsrG from Klebsiella pneumoniae subsp. pneumoniae strain ATCC 700721 - MGH 78578 (sp|A6TEB3)	-0.351585	4.38567	0.481376	-0.0819848	4.48632	0.97787	-0.275166	4.32954	0.756076	FALSE
FO834906	BN49_0606	patA	highly similar to putrescine aminotransferase from Klebsiella pneumoniae subsp. pneumoniae strain ATCC 700721 - MGH 78578 (sp|A6TEB2)	-0.0502403	6.83465	0.956566	-0.111201	6.78617	0.795476	0.0542552	6.77071	0.97917	FALSE
FO834906	BN49_0607	BN49_0607	highly similar to transcriptional regulator, PadR-like family from Enterobacter cloacae (tr|E3G2H6)	-0.389981	5.47151	0.169973	-0.334753	5.47781	0.22119	-0.0613612	5.28292	0.991531	FALSE
FO834906	BN49_0608	BN49_0608	highly similar to possible siderophore interacting protein from Escherichia coli 83972 (tr|C2DVY2)	-0.0669868	6.27125	0.937877	0.157588	6.36417	0.748675	-0.231232	6.34352	0.627379	FALSE
FO834906	BN49_0609	dhaK1	highly similar to dihydroxyacetone kinase from Citrobacter freundii (sp|P45510)	-0.0777098	7.64513	0.774698	-0.0757064	7.62663	0.851108	-0.00793339	7.59785	1	FALSE
FO834906	BN49_0610	dhaM	similar to PTS-dependent dihydroxyacetone kinase, phosphotransferase subunit DhaM from Escherichia coli strain K12 (sp|P37349)	0.015558	6.95917	1	0.0450306	6.95384	0.960038	-0.0350246	6.97284	0.991744	FALSE
FO834906	BN49_0611	dhaL	highly similar to PTS-dependent dihydroxyacetone kinase, ADP-binding subunit DhaL from Escherichia coli strain K12 (sp|P76014)	-0.419423	4.74625	0.289903	-0.126043	4.85696	0.91313	-0.299896	4.66471	0.720409	FALSE
FO834906	BN49_0612	dhaK2	highly similar to PTS-dependent dihydroxyacetone kinase, dihydroxyacetone-binding subunit DhaK from Escherichia coli strain K12 (sp|P76015)	0.157298	7.68694	0.370757	0.0391169	7.6061	0.95373	0.112541	7.69702	0.751884	FALSE
FO834906	BN49_0613	dhaD	highly similar to glycerol dehydrogenase from Citrobacter freundii (sp|P45511)	-0.0246254	6.46496	1	-0.121967	6.39832	0.833009	0.0928638	6.39561	0.927132	FALSE
FO834906	BN49_0614	dhaR	highly similar to glycerol metabolism operon regulatory protein from Citrobacter freundii (sp|P45512)	0.0129927	8.32405	1	0.0420579	8.31882	0.937928	-0.0343593	8.33609	0.97267	FALSE
FO834906	BN49_0615	BN49_0615	highly similar to Cob(I)yrinic acid a,c-diamide adenosyltransferase from Citrobacter freundii (sp|P45515)	0.0131242	6.4013	1	-0.064692	6.34313	0.937928	0.0735578	6.36025	0.956168	FALSE
FO834906	BN49_0616	BN49_0616	similar to uncharacterized 12.5 kDa protein in DhaR-DhaT intergenic region from Citrobacter freundii (sp|P45516)	-0.0908771	5.79839	0.874314	-0.150019	5.75057	0.806851	0.0529095	5.71493	0.994722	FALSE
FO834906	BN49_0617	dhaT	highly similar to 1,3-propanediol dehydrogenase from Klebsiella pneumoniae (sp|Q59477)	-0.01253	8.41915	1	-0.103335	8.35378	0.516303	0.0857686	8.35837	0.769834	FALSE
FO834906	BN49_0618	BN49_0618	highly similar to uncharacterized 15.0 kDa protein in DhaT-DhaS intergenic region from Citrobacter freundii (sp|P45517)	0.0574235	9.08367	0.797693	0.0477335	9.05839	0.896119	0.00443943	9.09814	1	FALSE
FO834906	BN49_0619	dhaB	highly similar to glycerol dehydratase large subunit from Citrobacter freundii (sp|P45514)	-0.0822113	9.03147	0.616603	-0.0474694	9.02765	0.895463	-0.0399091	8.99772	0.942936	FALSE
FO834906	BN49_0620	dhaC	highly similar to glycerol dehydratase 21kDa subunit from Citrobacter freundii (tr|Q59273)	0.662861	4.87321	0.305754	0.0980385	4.52076	0.980944	0.567906	4.91059	0.617871	FALSE
FO834906	BN49_0621	dhaE	highly similar to glycerol dehydratase, small subunit from Citrobacter youngae ATCC 29220 (tr|D4BJJ8)	0.0212759	6.33375	1	-0.0244706	6.29081	1	0.0403382	6.31289	0.994722	FALSE
FO834906	BN49_0622	dhaF	highly similar to glycerol dehydratase reactivation factor large subunit from Citrobacter freundii (tr|Q46035)	0.0522043	7.36926	0.895321	-0.0878347	7.27978	0.811727	0.135457	7.31758	0.713039	FALSE
FO834906	BN49_0623	glpF2	highly similar to glycerol uptake facilitator protein from Shigella flexneri (sp|P31140)	-0.0716769	7.16025	0.854933	0.016098	7.18169	1	-0.092237	7.15811	0.854015	FALSE
FO834906	BN49_0624	BN49_0624	similar to protein HdeB from Edwardsiella tarda ATCC 23685 (tr|D4F1H5). It might belong to protein families HdeA of hns-dependent expression protein A (PF06411) and TrbC-VIRB2 family (PF04956), according to Pfam.	-0.0239718	9.61941	0.946952	0.00523913	9.61349	1	-0.0340106	9.61232	0.955467	FALSE
FO834906	BN49_0625	BN49_0625	similar to putative acid-resistance membrane protein from Citrobacter sp. 30_2 (tr|C1MAE6)	0.00336849	10.7007	1	0.0604144	10.7086	0.596741	-0.0618325	10.7213	0.796016	FALSE
FO834906	BN49_0626	yfdX	similar to protein YfdX from Escherichia coli strain K12 (sp|P76520)	-0.0280931	8.47755	0.937877	0.0253199	8.48439	0.969379	-0.0589837	8.48122	0.894114	FALSE
FO834906	BN49_0627	evgS	similar to sensor protein EvgS from Escherichia coli strain K12 (sp|P30855)	-0.0397921	9.33893	0.881453	-0.0406171	9.31808	0.91313	-0.00430686	9.30918	1	FALSE
FO834906	BN49_0628	evgA	highly similar to EvgA protein from Escherichia coli strain B - BL21 (tr|C5W791)	-0.0288406	9.97457	0.911321	0.0515483	9.99372	0.799904	-0.0851373	9.99099	0.720292	FALSE
FO834906	BN49_0629	BN49_0629	highly similar to putative uncharacterized protein from Klebsiella pneumoniae NTUH-K2044 (tr|C4X042)	-0.0786674	8.80826	0.683796	0.0385204	8.84497	0.937928	-0.121595	8.818	0.564274	FALSE
FO834906	BN49_0630	BN49_0630	highly similar to putative uncharacterized protein from Klebsiella pneumoniae NTUH-K2044 (tr|C4X041)	-0.0216288	6.7164	1	0.0202206	6.71652	1	-0.0453815	6.71619	0.982125	FALSE
FO834906	BN49_0631	mug	highly similar to G-U mismatch-specific DNA glycosylase from Klebsiella pneumoniae strain 342 (sp|B5XU18)	0.149533	6.99735	0.593344	0.146615	6.97358	0.591483	-0.000786536	7.05827	1	FALSE
FO834906	BN49_0632	rpoD	highly similar to RNA polymerase sigma factor from Escherichia coli O157:H7 (tr|Q8XAN5)	-1.86857	-0.75989	1	2.29665	-0.188068	0.694848	-4.12828	-0.249655	0.481124	FALSE
FO834906	BN49_0633	priM	highly similar to DNA primase from Shigella flexneri (sp|P0ABS7)	-0.775806	-0.552889	1	1.51608	-0.113792	0.865121	-2.29094	-0.170844	0.723977	FALSE
FO834906	BN49_0634	rpsU	highly similar to 30S ribosomal protein S21 from Escherichia coli O111:H- strain 11128 - EHEC (tr|C8UG24)	-1.86858	-0.75989	1	-1.83703	-0.735514	1	NA	NA	NA	FALSE
FO834906	BN49_0635	gcp	highly similar to probable tRNA threonylcarbamoyladenosine biosynthesis protein Gcp from Klebsiella pneumoniae subsp. pneumoniae strain ATCC 700721 - MGH 78578 (sp|A6TE46)	-0.860441	-0.290473	0.955532	0.0985897	-0.1141	1	-0.964445	-0.249044	0.982452	FALSE
FO834906	BN49_0636	BN49_0636	highly similar to permease for cytosine-purines from Acinetobacter calcoaceticus (tr|D0S2Z8)	-0.0846848	7.85141	0.766554	0.00542034	7.87593	1	-0.0952837	7.8454	0.78157	FALSE
FO834906	BN49_0637	ureG	highly similar to urease accessory protein UreG from Klebsiella pneumoniae strain 342 (sp|B5XU24)	-0.100014	6.32311	0.808214	-0.0672892	6.31865	0.937928	-0.0373587	6.27901	0.994722	FALSE
FO834906	BN49_0638	ureF	highly similar to urease accessory protein UreF from Klebsiella pneumoniae subsp. pneumoniae strain ATCC 700721 - MGH 78578 (sp|A6TE44)	0.10382	6.19937	0.852861	0.187226	6.21806	0.702868	-0.0880114	6.28251	0.942936	FALSE
FO834906	BN49_0639	ureE	highly similar to urease accessory protein UreE from Klebsiella pneumoniae subsp. pneumoniae strain ATCC 700721 - MGH 78578 (sp|A6TE43)	0.21267	4.70903	0.801503	-0.126655	4.51344	0.942004	0.326103	4.64819	0.779623	FALSE
FO834906	BN49_0640	ure1	highly similar to urease subunit alpha from Klebsiella pneumoniae subsp. pneumoniae strain ATCC 700721 - MGH 78578 (sp|A6TE42)	0.0170915	7.49788	1	0.056565	7.49763	0.917765	-0.044932	7.51738	0.967468	FALSE
FO834906	BN49_0641	ure2	highly similar to urease subunit beta from Klebsiella pneumoniae subsp. pneumoniae strain ATCC 700721 - MGH 78578 (sp|A6TE41)	0.245293	6.02871	0.442714	-0.00710096	5.8787	1	0.248163	6.01759	0.706993	FALSE
FO834906	BN49_0642	ure3	highly similar to urease subunit gamma from Klebsiella pneumoniae strain 342 (sp|B5XU29)	0.0875605	4.9816	0.937495	0.0729817	4.95512	0.973736	0.00854797	5.00798	1	FALSE
FO834906	BN49_0643	ureD	highly similar to urease accessory protein UreD from Klebsiella pneumoniae subsp. pneumoniae strain ATCC 700721 - MGH 78578 (sp|A6TE39)	0.013447	6.41028	1	0.0351346	6.39938	1	-0.0266235	6.41847	1	FALSE
FO834906	BN49_0644	plsY	highly similar to glycerol-3-phosphate acyltransferase from Klebsiella pneumoniae subsp. pneumoniae strain ATCC 700721 - MGH 78578 (sp|A6TE38)	-0.0153369	6.48283	1	-0.074776	6.43351	0.937928	0.0555682	6.43635	0.985526	FALSE
FO834906	BN49_0645	ygiG	highly similar to dihydroneopterin aldolase from Escherichia coli strain UTI89 - UPEC (tr|Q1R6S3)	0.477157	1.06014	0.888899	-0.861772	0.608705	0.869519	1.32339	0.862428	0.720409	FALSE
FO834906	BN49_0646	uppP	highly similar to undecaprenyl-diphosphatase from Klebsiella pneumoniae subsp. pneumoniae strain ATCC 700721 - MGH 78578 (sp|A6TE36)	-0.0878621	7.03948	0.797693	0.0612377	7.09271	0.916659	-0.154669	7.06188	0.650968	FALSE
FO834906	BN49_0647	cca	highly similar to tRNA CCA-pyrophosphorylase from Klebsiella pneumoniae subsp. pneumoniae strain ATCC 700721 - MGH 78578 (sp|A6TE35)	-1.86859	-0.75989	1	0.0739843	-0.628654	1	-1.90649	-0.719277	1	FALSE
FO834906	BN49_0648	BN49_0648	highly similar to putative SH3 domain protein from Enterobacter cloacae (tr|D6DMB4)	0.250594	4.89013	0.628177	-0.0118979	4.73454	1	0.259122	4.87852	0.740508	FALSE
FO834906	BN49_0649	BN49_0649	similar to adenylate cyclase from Escherichia coli MS 57-2 (tr|E9UIV6)	-0.238833	7.7108	0.108237	-0.208561	7.70486	0.041477	-0.0365258	7.59291	0.982452	FALSE
FO834906	BN49_0650	glnE	highly similar to glutamate-ammonia-ligase adenylyltransferase from Klebsiella pneumoniae subsp. pneumoniae strain ATCC 700721 - MGH 78578 (sp|A6TE32)	0.100358	8.64965	0.572941	-0.00273592	8.57595	1	0.0982972	8.63816	0.720409	FALSE
FO834906	BN49_0651	hldE	highly similar to bifunctional protein HldE from Klebsiella pneumoniae subsp. pneumoniae strain ATCC 700721 - MGH 78578 (sp|A6TE31)	-1.8711	-0.759739	1	2.85564	0.0237523	0.308836	-4.69118	-0.0266177	0.236548	FALSE
FO834906	BN49_0652	glgS	similar to glycogen synthesis protein GlgS from Salmonella typhimurium (sp|P58614)	-0.0290005	5.21077	1	0.0840702	5.247	0.964373	-0.116958	5.24302	0.955771	FALSE
FO834906	BN49_0653	BN49_0653	highly similar to putative uncharacterized protein from Escherichia coli strain SE11 (tr|B6I414)	-0.870605	-0.289777	0.955532	-0.790032	-0.265762	0.98315	-0.0832501	-0.418906	1	FALSE
FO834906	BN49_0654	ribB	highly similar to 3,4-dihydroxy-2-butanone 4-phosphate synthase from Klebsiella pneumoniae subsp. pneumoniae strain ATCC 700721 - MGH 78578 (sp|A6TE29)	-1.87302	-0.759615	1	0.0738256	-0.628444	1	-1.91144	-0.71905	1	FALSE
FO834906	BN49_0655	zupT	highly similar to zinc transporter ZupT from Escherichia fergusonii strain ATCC 35469 - DSM 13698 - CDC 0568-73 (sp|B7LQB7)	-0.0593334	5.54709	0.963639	-0.09354	5.50976	0.937928	0.0282245	5.49251	1	FALSE
FO834906	BN49_0656	BN49_0656	highly similar to predicted dioxygenase from Escherichia coli O127:H6 strain E2348-69 - EPEC (tr|B7UIV2)	-0.164682	5.53771	0.743078	-0.159255	5.51983	0.776898	-0.00848467	5.44727	1	FALSE
FO834906	BN49_0657	BN49_0657	highly similar to putative synthetase-amidase from Escherichia coli O55:H7 strain CB9615 - EPEC (tr|D3QRY8)	-0.145657	6.29454	0.679833	-0.108036	6.2921	0.91313	-0.0442302	6.2296	0.991744	FALSE
FO834906	BN49_0658	BN49_0658	highly similar to UPF0441 protein KPN78578_33850 from Klebsiella pneumoniae subsp. pneumoniae strain ATCC 700721 - MGH 78578 (sp|A6TE25)	-0.0910138	5.91106	0.886423	-0.105487	5.8842	0.917765	0.0102059	5.84927	1	FALSE
FO834906	BN49_0659	tolC	highly similar to putative outer membrane protein TolC from Escherichia coli O55:H7 (tr|D3QRY5)	0.720367	3.5832	0.427867	0.566489	3.49156	0.456624	0.149742	3.81437	0.982452	FALSE
FO834906	BN49_0660	yqiE	highly similar to ADP-ribose pyrophosphatase from Escherichia coli strain UTI89 - UPEC (tr|Q1R6U9)	-0.0921264	7.16403	0.783389	-0.122431	7.13042	0.702868	0.0243081	7.09383	1	FALSE
FO834906	BN49_0661	yqiB	highly similar to putative uncharacterized protein YqiB from Escherichia coli O55:H7 strain CB9615 - EPEC (tr|D3QRY3)	0.0121432	5.88124	1	0.149963	5.92876	0.812006	-0.140635	5.94673	0.857201	FALSE
FO834906	BN49_0662	cpdA	["highly similar to putative cyclic 3',5'-adenosine monophosphate phosphodiesterase from Escherichia coli O45:K1 (tr|B7MAA7)"]	0.337035	7.95945	0.000378164	0.0285956	7.77597	0.973736	0.303	7.96392	0.0068767	FALSE
FO834906	BN49_0663	yqiA	highly similar to esterase YqiA from Escherichia coli B088 (tr|D6I118)	0.144048	6.71125	0.707996	0.08567	6.65881	0.924315	0.0542178	6.7431	0.97917	FALSE
FO834906	BN49_0664	parE	highly similar to DNA topoisomerase 4 subunit B from Salmonella typhimurium (sp|P0A2I5)	-0.268684	-0.0667977	1	0.899098	0.264479	0.924315	-1.17468	0.225638	0.843349	FALSE
FO834906	BN49_0665	ygiN	highly similar to putative antibiotic biosynthesis monooxygenase from Escherichia coli strain ATCC 33849 - DSM 4235 - NCIB 12045 - K12 - DH1 (tr|C9QYY2)	-0.0097787	2.72533	1	-0.0888492	2.69217	1	0.0857112	2.6819	1	FALSE
FO834906	BN49_0666	mdaB	highly similar to modulator of drug activity B from Escherichia coli strain UTI89 - UPEC (tr|Q1R6W2)	-0.0337893	6.92641	0.976663	0.0106901	6.92644	1	-0.049106	6.92243	0.97917	FALSE
FO834906	BN49_0667	qseC	highly similar to sensor protein QseC from Salmonella typhi (sp|Q8Z3P2)	-0.01173	5.72711	1	-0.239341	5.60255	0.516303	0.224881	5.60437	0.746202	FALSE
FO834906	BN49_0668	qseB	highly similar to transcriptional regulatory protein QseB from Salmonella typhimurium (sp|P66795)	-0.269942	6.28231	0.333476	-0.134009	6.32587	0.806851	-0.140249	6.20011	0.846585	FALSE
FO834906	BN49_0669	ygiW	highly similar to putative uncharacterized protein YgiW from Escherichia coli strain UTI89 - UPEC (tr|Q1R6W8)	-7.49e-05	6.56752	1	-0.0685034	6.51439	0.928529	0.0630515	6.52512	0.964969	FALSE
FO834906	BN49_0670	BN49_0670	highly similar to putative transcription activator, effector binding from Salmonella enterica subsp. enterica (tr|B3YLS4)	-0.153959	5.44146	0.869685	-0.0797656	5.4617	0.969379	-0.0823292	5.38945	0.982452	FALSE
FO834906	BN49_0671	parC	highly similar to DNA topoisomerase 4 subunit A from Shigella flexneri (sp|P0AFI4)	-1.86859	-0.75989	1	2.29883	-0.187908	0.694848	-4.13331	-0.249282	0.481124	FALSE
FO834906	BN49_0672	plsC	highly similar to putative 1-acyl-sn-glycerol-3-phosphate acyltransferase from Escherichia coli O157:H7 (tr|Q8XBS5)	NA	NA	NA	2.70589	-0.628534	0.937928	-2.70217	-0.612244	0.942936	FALSE
FO834906	BN49_0673	sufI	highly similar to suppressor of FtsI from Escherichia coli O157:H7 (tr|Q8XBS6)	-0.137866	6.62612	0.783389	-0.196835	6.58039	0.633918	0.0552233	6.51692	0.982452	FALSE
FO834906	BN49_0674	ygiQ	highly similar to UPF0313 protein YgiQ from Escherichia coli strain K12 (sp|Q46861)	-0.230475	7.88734	0.198523	-0.0650872	7.94427	0.937928	-0.168033	7.84216	0.727341	FALSE
FO834906	BN49_0675	BN49_0675	weakly similar to putative uncharacterized protein from Pseudomonas aeruginosa strain LESB58 (tr|B7V8K9)	-0.0886785	5.99374	0.894268	0.0425221	6.03795	0.98629	-0.137568	6.0056	0.861563	FALSE
FO834906	BN49_0676	dkgA	highly similar to 2,5-diketo-D-gluconic acid reductase A from Escherichia coli O157:H7 (sp|Q8XBT6)	-0.22357	5.91483	0.555988	0.00243054	6.00312	1	-0.228675	5.9047	0.741954	FALSE
FO834906	BN49_0677	yqhD	highly similar to alcohol dehydrogenase YqhD from Escherichia coli strain K12 (sp|Q46856)	-0.151308	7.74195	0.401102	-0.0691384	7.76098	0.907134	-0.0870951	7.69642	0.861563	FALSE
FO834906	BN49_0678	yqhC	highly similar to uncharacterized HTH-type transcriptional regulator YqhC from Escherichia coli strain K12 (sp|Q46855)	-0.0214065	6.79815	1	-0.052425	6.76182	0.957695	0.0266209	6.76208	0.995773	FALSE
FO834906	BN49_0679	BN49_0679	highly similar to putative uncharacterized protein from Escherichia coli O150:H5 strain SE15 (tr|D2NMK4)	-0.385224	6.51675	0.110948	-0.225458	6.56957	0.210621	-0.166544	6.38424	0.821882	FALSE
FO834906	BN49_0680	metC	highly similar to cystathionine beta-lyase from Escherichia coli F11 (tr|B3HTF7)	-0.054391	8.87164	0.807238	-0.0975249	8.82975	0.372175	0.0379589	8.81338	0.947155	FALSE
FO834906	BN49_0681	exbB	highly similar to biopolymer transport protein ExbB from Salmonella typhimurium (sp|P0A1H7)	-0.69198	5.43134	0.00103232	-0.846325	5.36339	1.45e-07	0.150112	4.96649	0.916234	FALSE
FO834906	BN49_0682	exbD	highly similar to putative biopolymer transport ExbD protein from Escherichia coli O6:K15:H31 strain 536 - UPEC (tr|Q0TDA7)	-0.800972	4.84583	0.00326232	-0.57651	4.91732	0.00312964	-0.231316	4.50011	0.843349	FALSE
FO834906	BN49_0683	BN49_0683	highly similar to UPF0114 protein KPN78578_33570 from Klebsiella pneumoniae subsp. pneumoniae strain ATCC 700721 - MGH 78578 (sp|A6TDZ7)	-0.200768	5.8839	0.675729	-0.00355818	5.95717	1	-0.203957	5.87139	0.772341	FALSE
FO834906	BN49_0684	BN49_0684	highly similar to putative dienelactone hydrolase family protein from Escherichia coli F11 (tr|B3HTG3)	-0.131134	6.64373	0.69373	-0.0434325	6.66536	0.973736	-0.0925346	6.61119	0.927705	FALSE
FO834906	BN49_0685	yghW	highly similar to putative uncharacterized protein YghW from Escherichia coli strain UTI89 - UPEC (tr|Q1R6Z7)	-0.430413	5.80534	0.134631	-0.146899	5.91272	0.826252	-0.289223	5.71146	0.589145	FALSE
FO834906	BN49_0686	yghU	highly similar to putative glutathione S-transferase YghU from Escherichia coli O55:H7 strain CB9615 - EPEC (tr|D3QRF6)	0.314146	5.94198	0.530651	-0.0285392	5.73622	1	0.33194	5.92336	0.720409	FALSE
FO834906	BN49_0687	BN49_0687	highly similar to putative uncharacterized protein from Pantoea sp. At-9b (tr|C8Q2E0)	0.0523222	7.56644	0.913298	0.0773414	7.5586	0.826783	-0.0296471	7.59511	0.991744	FALSE
FO834906	BN49_0688	gsp	highly similar to bifunctional glutathionylspermidine synthetase-amidase from Shigella flexneri (sp|P0AES1)	-0.120912	6.68656	0.769907	-0.0587843	6.69582	0.952238	-0.0664813	6.64622	0.959869	FALSE
FO834906	BN49_0689	BN49_0689	similar to putative aminotransferase from Citrobacter rodentium (tr|D2TRM3)	0.0921197	6.35094	0.85934	-0.140992	6.21786	0.748675	0.228054	6.27681	0.608705	FALSE
FO834906	BN49_0690	BN49_0690	highly similar to putative uncharacterized protein from Klebsiella pneumoniae NTUH-K2044 (tr|C4WZ70)	-0.0322648	5.75523	1	-0.0039141	5.74901	1	-0.0325543	5.74339	1	FALSE
FO834906	BN49_0691	BN49_0691	highly similar to putative uncharacterized protein from Klebsiella pneumoniae NTUH-K2044 (tr|C4WZ69)	-0.228202	5.76588	0.683796	0.0478169	5.87667	0.990407	-0.283313	5.77967	0.720409	FALSE
FO834906	BN49_0692	BN49_0692	highly similar to short chain dehydrogenase from Enterobacter cloacae (tr|D5C8D5)	-0.0227268	5.98835	1	-0.136909	5.91466	0.799202	0.109566	5.91274	0.927132	FALSE
FO834906	BN49_0693	BN49_0693	highly similar to putative transcriptional regulator, LysR family from Enterobacter sp. (tr|A4WDM1)	-0.090117	6.86224	0.808654	-0.125733	6.82499	0.790443	0.0321152	6.78903	0.994763	FALSE
FO834906	BN49_0694	BN49_0694	highly similar to putative cystathionine gamma-lyase from Enterobacter sp (tr|A4W9R8)	0.00219727	5.88307	1	0.0934772	5.90971	0.917765	-0.0955314	5.92002	0.950823	FALSE
FO834906	BN49_0695	BN49_0695	highly similar to cysteine synthase from Enterobacter sp. (tr|A4W9R9)	0.0129048	8.67811	1	-0.0231401	8.64006	0.969379	0.0313279	8.65678	0.977065	FALSE
FO834906	BN49_0696	BN49_0696	Hypothetical CDS	0.0633842	7.92291	0.831383	0.0276794	7.88441	0.978069	0.0303092	7.92759	0.982452	FALSE
FO834906	BN49_0697	BN49_0697	highly similar to putative uncharacterized protein from Escherichia coli O7:K1 strain IAI39 - ExPEC (tr|B7NKJ6)	0.137924	6.01342	0.81208	-0.21925	5.81992	0.51532	0.353453	5.90688	0.466771	FALSE
FO834906	BN49_0698	BN49_0698	highly similar to putative uncharacterized protein from Escherichia coli O17:K52:H18 strain UMN026 - ExPEC (tr|B7NAV9)	0.00881514	7.09435	1	0.0929214	7.11613	0.833309	-0.0888158	7.13124	0.891385	FALSE
FO834906	BN49_0699	BN49_0699	Hypothetical CDS	-0.00161814	10.5049	1	0.05809	10.5144	0.668305	-0.0647411	10.5248	0.821882	FALSE
FO834906	BN49_0700	BN49_0700	highly similar to putative uncharacterized protein from Klebsiella pneumoniae NTUH-K2044 (tr|C4WZ62)	-0.0409084	9.99152	0.871212	0.0662743	10.0242	0.743882	-0.11219	10.0159	0.511065	FALSE
FO834906	BN49_0701	yqgA	highly similar to putative YqgA protein from Escherichia coli B354 (tr|D6JF94)	-0.172802	7.30099	0.485661	0.0734597	7.39946	0.912183	-0.249907	7.32968	0.451861	FALSE
FO834906	BN49_0702	speC	highly similar to ornithine decarboxylase isozyme from Escherichia coli O157:H7 (tr|Q8XCS3)	-0.197567	7.70526	0.296515	-0.0385203	7.75961	0.955079	-0.164006	7.67444	0.589145	FALSE
FO834906	BN49_0703	nupG	highly similar to nucleoside permease from Escherichia coli O44:H18 strain 042 - EAEC (tr|D3GUM8)	0.0612683	7.97604	0.856922	0.0349764	7.94274	0.969379	0.0216446	7.98322	1	FALSE
FO834906	BN49_0704	mltC	highly similar to membrane-bound lytic murein transglycosylase C from Klebsiella pneumoniae subsp. pneumoniae strain ATCC 700721 - MGH 78578 (sp|A6TDX1)	-0.169647	7.42304	0.416894	-0.0861679	7.44326	0.864515	-0.088523	7.36815	0.893765	FALSE
FO834906	BN49_0705	fetP	highly similar to probable Fe(2+)-trafficking protein from Klebsiella pneumoniae subsp. pneumoniae strain ATCC 700721 - MGH 78578 (sp|A6TDX0)	-0.191103	5.34163	0.733948	-0.130687	5.34977	0.907134	-0.0641807	5.26516	0.994722	FALSE
FO834906	BN49_0706	mutY	highly similar to A-G-specific adenine glycosylase from Escherichia coli O44:H18 strain 042 - EAEC (tr|D3GUM5)	-0.0995604	7.28911	0.744452	0.0465963	7.34014	0.949691	-0.151261	7.30385	0.720409	FALSE
FO834906	BN49_0707	trmB	highly similar to tRNA (guanine-N(7)-)-methyltransferase from Klebsiella pneumoniae subsp. pneumoniae strain ATCC 700721 - MGH 78578 (sp|A6TDW8)	-0.347027	3.59815	0.795155	-0.0968109	3.70294	0.973736	-0.243173	3.53587	0.955771	FALSE
FO834906	BN49_0708	yggL	highly similar to putative uncharacterized protein YggL from Escherichia coli O6 (tr|Q8FE23)	0.0351561	5.93833	1	0.135411	5.96948	0.937928	-0.105824	6.00008	0.955467	FALSE
FO834906	BN49_0709	yggN	highly similar to putative uncharacterized protein YggN from Escherichia coli O17:K52:H18 strain UMN026 - ExPEC (tr|B7N7L4)	0.121741	6.39003	0.742646	6.72e-05	6.30717	1	0.116874	6.38121	0.854015	FALSE
FO834906	BN49_0710	xylH2	highly similar to ABC transporter membrane spanning protein (xylose) from Agrobacterium vitis (tr|B9K588)	0.0401783	7.66941	0.947998	0.0536272	7.65446	0.91313	-0.0183005	7.68633	1	FALSE
FO834906	BN49_0711	xylG2	highly similar to ABC transporter nucleotide binding-ATPase protein (xylose) from Agrobacterium vitis (tr|B9K589)	0.181841	7.20665	0.383464	0.0522258	7.11865	0.941231	0.125213	7.22198	0.74135	FALSE
FO834906	BN49_0712	xylF2	highly similar to ABC transporter substrate binding protein (xylose) from Agrobacterium vitis (tr|B9K590)	0.105951	7.47404	0.742751	0.00278697	7.40125	1	0.0993107	7.46609	0.830568	FALSE
FO834906	BN49_0713	yggW	highly similar to oxygen-independent coproporphyrinogen-III oxidase-like protein YggW from Escherichia coli strain K12 (sp|P52062)	-0.199161	5.66715	0.70633	-0.298156	5.60134	0.264498	0.0901326	5.51019	0.980199	FALSE
FO834906	BN49_0714	rdgB	highly similar to nucleoside-triphosphatase RdgB from Shigella flexneri (sp|Q83JS0)	-0.311355	5.65288	0.496388	-0.272915	5.64917	0.682936	-0.0451211	5.4967	1	FALSE
FO834906	BN49_0715	BN49_0715	highly similar to UPF0235 protein KPK_0722 from Klebsiella pneumoniae strain 342 (sp|B5XU96)	-0.0536197	6.40224	0.953801	-0.112637	6.35288	0.897512	0.049738	6.33826	0.99519	FALSE
FO834906	BN49_0716	yggT	highly similar to putative resistance protein from Escherichia coli strain UTI89 - UPEC (tr|Q1R775)	0.130813	4.82513	0.893733	0.0359578	4.7572	1	0.0900977	4.8324	0.97917	FALSE
FO834906	BN49_0717	yggS	highly similar to putative alanine racemase domain protein from Escherichia coli (strain ATCC 33849 - DSM 4235 - NCIB 12045 - K12 - DH1 (tr|C9QZG8)	-0.288155	6.04062	0.320067	-0.343104	5.9993	0.0925416	0.0490656	5.85379	0.991744	FALSE
FO834906	BN49_0718	BN49_0718	highly similar to twitching motility family protein from Escherichia coli O139:H28 strain E24377A - ETEC (tr|A7ZR74)	0.00812357	7.92517	1	-0.0954553	7.85367	0.659199	0.098953	7.86853	0.748936	FALSE
FO834906	BN49_0719	csgD	weakly similar to DNA-binding transcriptional regulator CsgD from Escherichia coli B185 (tr|D6I5X5)	-0.059498	11.2812	0.685177	-0.0206902	11.2793	0.960038	-0.0436755	11.2608	0.910297	FALSE
FO834906	BN49_0720	ruvX	highly similar to putative holliday junction resolvase from Klebsiella pneumoniae subsp. pneumoniae strain ATCC 700721 - MGH 78578 (sp|A6TDV8)	NA	NA	NA	3.59499	-0.435582	0.694848	-3.59606	-0.418841	0.720409	FALSE
FO834906	BN49_0721	yqgE	highly similar to UPF0301 protein KPN78578_33170 from Klebsiella pneumoniae subsp. pneumoniae strain ATCC 700721 - MGH 78578 (sp|A6TDV7)	0.153847	4.51817	0.927891	-0.388074	4.25032	0.795476	0.540669	4.34732	0.344206	FALSE
FO834906	BN49_0722	gshB	highly similar to glutathione synthetase from Escherichia coli O6 (sp|Q8FE30)	0.0776023	6.7145	0.888899	-0.173229	6.57269	0.516303	0.247558	6.62401	0.576594	FALSE
FO834906	BN49_0723	BN49_0723	highly similar to putative uncharacterized protein ECs3822 from Escherichia coli O157:H7 (tr|Q8XCW3)	0.20254	6.62387	0.401283	0.0103763	6.50445	1	0.18799	6.61972	0.643654	FALSE
FO834906	BN49_0724	endA	highly similar to endonuclease-1 from Escherichia coli strain K12 (sp|P25736)	-0.0418447	7.0229	0.955532	0.00204564	7.02257	1	-0.0489542	7.01355	0.97267	FALSE
FO834906	BN49_0725	sprT	highly similar to protein SprT from Klebsiella pneumoniae subsp. pneumoniae strain ATCC 700721 - MGH 78578 (sp|A6TDV3)	-0.0393134	4.80238	1	-0.154627	4.73399	0.91313	0.110252	4.71989	0.965712	FALSE
FO834906	BN49_0726	galP	highly similar to galactose-proton symporter from Escherichia coli strain UTI89 - UPEC (tr|Q1R784)	0.0488083	7.20265	0.937164	-0.0795057	7.11908	0.86428	0.124803	7.15419	0.818683	FALSE
FO834906	BN49_0727	metK	highly similar to S-adenosylmethionine synthase from Klebsiella pneumoniae subsp. pneumoniae strain ATCC 700721 - MGH 78578 (sp|A6TDV1)	NA	NA	NA	3.59011	-0.435903	0.694848	-3.58548	-0.419589	0.720409	FALSE
FO834906	BN49_0728	BN49_0728	highly similar to putative uncharacterized protein from Klebsiella pneumoniae subsp. rhinoscleromatis ATCC 13884 (tr|C8T573)	-0.35238	3.90754	0.830056	-0.132831	4.01469	0.95373	-0.231166	3.82209	0.972388	FALSE
FO834906	BN49_0729	speA	highly similar to biosynthetic arginine decarboxylase from Klebsiella pneumoniae strain 342 (sp|B5XUB1)	-0.167071	7.06555	0.54754	-0.127215	7.06526	0.771896	-0.0455944	6.99094	0.97917	FALSE
FO834906	BN49_0730	speB	highly similar to agmatinase from Klebsiella pneumoniae subsp. pneumoniae strain ATCC 700721 - MGH 78578 (sp|A6TDU9)	-0.472453	6.47419	0.00273352	-0.149516	6.59622	0.594724	-0.326814	6.37733	0.22248	FALSE
FO834906	BN49_0731	BN49_0731	similar to N-terminal region of putative outer membrane protein from Enterobacter aerogenes (tr|G0E144)	-0.122856	5.38269	0.87949	0.25351	5.54729	0.694848	-0.381211	5.50445	0.428638	FALSE
FO834906	BN49_0732	BN49_0732	similar to peptidase M48 Ste24p from Enterobacter aerogenes (tr|G0E143)	-0.00958303	7.00572	1	0.0181042	6.99939	1	-0.032872	7.00606	0.990591	FALSE
FO834906	BN49_0733	BN49_0733	highly similar to N-terminal region of putative transketolase 1 from Escherichia coli O6 (tr|Q8FE38)	0.511224	-0.372546	1	0.0860711	-0.435658	1	0.418994	-0.33202	1	FALSE
FO834906	BN49_0734	BN49_0734	hihly similar to C-terminal region of putative transketolase from Escherichia coli O150:H5 strain SE15 (tr|D2NM99)	1.87171	-0.760165	1	NA	NA	NA	1.83226	-0.719599	1	FALSE
FO834906	BN49_0735	epd	highly similar to D-erythrose-4-phosphate dehydrogenase from Klebsiella pneumoniae subsp. pneumoniae strain ATCC 700721 - MGH 78578 (sp|A6TDT2)	-0.603127	5.32847	0.0201564	-0.572059	5.32705	0.00305431	-0.0355302	5.00601	1	FALSE
FO834906	BN49_0736	pgk	highly similar to phosphoglycerate kinase from Klebsiella pneumoniae strain 342 (sp|B5XUB8)	NA	NA	NA	2.70754	-0.628438	0.937928	-2.70615	-0.612017	0.942936	FALSE
FO834906	BN49_0737	fbaA	highly similar to fructose-bisphosphate aldolase from Escherichia coli FVEC1412 (tr|D6IUS3)	2.66412	-0.653109	0.873592	3.21812	-0.528797	0.826783	-0.597486	-0.331988	1	FALSE
FO834906	BN49_0738	BN49_0738	highly similar to small-conductance mechanosensitive channel from Escherichia coli strain SMS-3-5 - SECEC (tr|B1LDC9)	-0.0571122	6.48796	0.933676	0.000305902	6.4966	1	-0.0637695	6.47949	0.965283	FALSE
FO834906	BN49_0739	argO	highly similar to arginine exporter protein ArgO from Klebsiella pneumoniae subsp. pneumoniae strain ATCC 700721 - MGH 78578 (sp|A6TDS8)	0.115164	6.06512	0.804686	0.0474594	6.00953	0.984896	0.0619173	6.07939	0.982452	FALSE
FO834906	BN49_0740	yggE	highly similar to putative uncharacterized protein YggE from Escherichia coli O55:H7 strain CB9615 - EPEC (tr|D3QQP2)	-0.136842	3.75514	0.933676	0.00835723	3.80769	1	-0.15136	3.75013	0.968016	FALSE
FO834906	BN49_0741	iciA	highly similar to chromosome initiation inhibitor from Klebsiella pneumoniae subsp. pneumoniae strain ATCC 700721 - MGH 78578 (sp|A6TDS6)	-0.236081	6.59406	0.363026	-0.427192	6.49336	7.8e-05	0.185571	6.37163	0.740784	FALSE
FO834906	BN49_0742	rpiA	highly similar to ribose-5-phosphate isomerase A from Klebsiella pneumoniae subsp. pneumoniae strain ATCC 700721 - MGH 78578 (sp|A6TDS5)	-0.12217	2.16553	0.998248	0.0280815	2.19445	1	-0.166688	2.16442	0.987677	FALSE
FO834906	BN49_0743	serA	highly similar to D-3-phosphoglycerate dehydrogenase from Escherichia coli strain UTI89 - UPEC (tr|Q1R7B7)	-0.0655435	5.25173	0.976433	-0.120618	5.2094	0.924315	0.0513539	5.18289	1	FALSE
FO834906	BN49_0744	BN49_0744	highly similar to 5,10-methenyltetrahydrofolate synthetase from Escherichia coli 53638 (tr|B2ND90)	-0.228702	6.46506	0.367453	-0.139149	6.48642	0.746131	-0.093652	6.38131	0.927705	FALSE
FO834906	BN49_0745	zapA	highly similar to cell division protein ZapA from Klebsiella pneumoniae subsp. pneumoniae strain ATCC 700721 - MGH 78578 (sp|A6TDS2)	0.045119	5.33557	0.999497	0.028265	5.31858	1	0.0153892	5.34032	1	FALSE
FO834906	BN49_0746	BN49_0746	highly similar to UPF0149 protein KPN78578_32810 from Klebsiella pneumoniae subsp. pneumoniae strain ATCC 700721 - MGH 78578 (sp|A6TDS1)	-0.91999	1.09385	0.542322	-0.938955	1.08774	0.709275	0.0147162	0.709044	1	FALSE
FO834906	BN49_0747	pepP	highly similar to proline aminopeptidase P II from Escherichia coli strain 55989 - EAEC (tr|B7LF92)	2.66412	-0.653109	0.873592	4.69503	-0.0432523	0.104755	-2.07319	0.104508	0.643654	FALSE
FO834906	BN49_0748	ubiH	highly similar to 2-octaprenyl-6-methoxyphenol hydroxylase from Escherichia coli strain K12 (sp|P25534)	-2.65921	-0.65279	0.873592	0.0865011	-0.435821	1	-2.70615	-0.612017	0.942936	FALSE
FO834906	BN49_0749	visC	highly similar to VisC protein from Escherichia coli B185 (tr|D6ICZ2)	-0.37943	-0.213342	1	0.636661	0.0235384	1	-1.01812	-0.0283156	0.854538	FALSE
FO834906	BN49_0750	gcvT	highly similar to aminomethyltransferase from Klebsiella pneumoniae subsp. pneumoniae strain ATCC 700721 - MGH 78578 (sp|A6TDR7)	-0.154896	6.42303	0.65043	-0.155002	6.40323	0.577365	-0.00468202	6.33387	1	FALSE
FO834906	BN49_0751	gcvH	highly similar to glycine cleavage system H protein from Klebsiella pneumoniae subsp. pneumoniae strain ATCC 700721 - MGH 78578 (sp|A6TDR6)	-0.253069	4.64995	0.6641	-0.137405	4.68158	0.937928	-0.122315	4.56683	0.950823	FALSE
FO834906	BN49_0752	gcvP	highly similar to glycine dehydrogenase [decarboxylating] from Klebsiella pneumoniae subsp. pneumoniae strain ATCC 700721 - MGH 78578 (sp|A6TDR5)	-0.122986	8.02115	0.463543	-0.133508	7.99721	0.318984	0.00473284	7.94444	1	FALSE
FO834906	BN49_0753	ygfF	highly similar to uncharacterized oxidoreductase YgfF from Escherichia coli strain K12 (sp|P52037)	-0.0329524	5.71684	1	-0.0679085	5.67493	0.97787	0.0251401	5.67445	1	FALSE
FO834906	BN49_0754	scsD	similar to secreted copper-sensitivity suppressor D from Escherichia coli O17:K52:H18 strain UMN026 - ExPEC (tr|B7LIZ4)	0.11761	6.56037	0.843133	0.0851025	6.52162	0.91313	0.0246705	6.59314	1	FALSE
FO834906	BN49_0755	scsC	highly similar to suppressor for copper-sensitivity C from Salmonella enterica subsp. enterica (tr|B5NID6)	-0.038124	6.40969	0.975746	0.0317873	6.42246	1	-0.0741109	6.4153	0.942936	FALSE
FO834906	BN49_0756	scsB	similar to membrane protein, suppressor for copper-sensitivity B from Salmonella schwarzengrund (tr|B4TSM5)	-0.0388011	7.42002	0.933756	-0.0958749	7.3725	0.794116	0.0523234	7.3625	0.959752	FALSE
FO834906	BN49_0757	scsA	similar to membrane protein, suppressor for copper-sensitivity A from Salmonella schwarzengrund (tr|B4TSM4)	0.0875686	6.0363	0.913298	0.0925111	6.01592	0.91313	-0.013282	6.07343	1	FALSE
FO834906	BN49_0758	bglA	highly similar to 6-phospho-beta-glucosidase BglA from Escherichia coli strain K12 (sp|Q46829|)	-0.00998655	11.0255	1	0.0178872	11.0185	0.973736	-0.0327854	11.0247	0.951776	FALSE
FO834906	BN49_0759	BN49_0759	highly similar to putative phosphosugar-binding transcriptional regulator, RpiR family from Citrobacter youngae ATCC 29220 (tr|D4BGL1)	-0.0232078	11.8033	0.927891	0.00315208	11.7958	1	-0.0313992	11.7953	0.942936	FALSE
FO834906	BN49_0760	BN49_0760	highly aimilar to UPF0267 protein KPN78578_32640 from Klebsiella pneumoniae subsp. pneumoniae strain ATCC 700721 - MGH 78578 (sp|A6TDQ4)	0.284546	5.57937	0.443224	0.0397214	5.42823	1	0.237677	5.59033	0.756076	FALSE
FO834906	BN49_0761	hly3	highly similar to putative hemolysin membrane protein (tr|Q0TDV2) from Escherichia coli O6:K15:H31 strain 536 - UPEC. It presents the domain HlyIII (PF03006), according to Pfam.	0.177135	7.218	0.572941	0.0289265	7.12011	0.990407	0.140896	7.22359	0.834823	FALSE
FO834906	BN49_0762	ygfZ	highly similar to tRNA-modifying protein YgfZ from Klebsiella pneumoniae strain 342 (sp|B5XUE6)	-0.775817	-0.552889	1	-0.708182	-0.528971	1	-0.0657524	-0.611845	1	FALSE
FO834906	BN49_0763	ygfY	highly similar to putative uncharacterized protein YgfY from Escherichia coli strain UTI89 - UPEC (tr|Q1R7D4)	-0.0492027	5.13564	1	-0.0149382	5.13569	1	-0.0413748	5.11835	1	FALSE
FO834906	BN49_0764	BN49_0764	highly similar to putative uncharacterized protein from Escherichia coli O150:H5 strain SE15 (tr|D2NM57)	0.21611	5.48906	0.692536	0.205617	5.46267	0.779773	0.00493758	5.57848	1	FALSE
FO834906	BN49_0765	fldB	highly similar to flavodoxin 2 from Escherichia coli strain UTI89 - UPEC (tr|Q1R7D6)	-0.424555	4.09612	0.444191	-0.565998	4.03028	0.0551475	0.136661	3.7997	0.958298	FALSE
FO834906	BN49_0766	xerD	highly similar to site-specific tyrosine recombinase from Escherichia coli O7:K1 strain IAI39 - ExPEC (tr|B7NW35)	-1.04038	3.94202	0.0416006	-0.714049	4.0535	0.00535175	-0.325114	3.49805	0.923017	FALSE
FO834906	BN49_0767	dsbC	highly similar to thiol:disulfide interchange protein DsbC from Salmonella typhimurium (sp|P55890)	0.109006	6.36326	0.8489	-0.148545	6.21554	0.821049	0.248394	6.28671	0.720409	FALSE
FO834906	BN49_0768	recJ	highly similar to single-stranded-DNA-specific exonuclease RecJ from Escherichia coli O6 (tr|Q8FE73)	-0.0850757	6.82377	0.869685	-0.0831718	6.80351	0.937928	-0.00673179	6.772	1	FALSE
FO834906	BN49_0769	prfB	highly similar to peptide chain release factor 2 from Klebsiella pneumoniae strain 342 (sp|B5XUF3)	-3.53638	-0.460404	0.550109	-1.58403	-0.348574	0.91313	-1.91144	-0.71905	1	FALSE
FO834906	BN49_0770	lysS1	highly similar to lysyl-tRNA synthetase from Salmonella arizonae (sp|A9MRI4)	-4.47077	-0.138614	0.164972	-1.21275	0.0875017	0.823985	-3.21803	-0.512216	0.821882	FALSE
FO834906	BN49_0771	idi	highly similar to isopentenyl-diphosphate delta-isomerase from Klebsiella pneumoniae subsp. pneumoniae strain ATCC 700721 - MGH 78578 (sp|A6TDP3)	-0.107398	5.40469	0.943917	-0.15473	5.35965	0.937928	0.0433152	5.31332	1	FALSE
FO834906	BN49_0772	ygeR	highly similar to tetratricopeptide repeat transcriptional regulator from Escherichia coli O7:K1 strain IAI39 - ExPEC (tr|B7NW06)	0.113397	6.05831	0.833062	0.0502731	6.00534	0.98315	0.0590241	6.0733	0.97917	FALSE
FO834906	BN49_0773	BN49_0773	Hypothetical CDS	0.0315199	9.2218	0.936563	0.0377931	9.20434	0.946837	-0.0110008	9.23031	1	FALSE
FO834906	BN49_0774	BN49_0774	Hypothetical CDS	-0.0809048	9.48362	0.619215	-0.00818624	9.49902	1	-0.0776741	9.46969	0.769886	FALSE
FO834906	BN49_0775	BN49_0775	highly similar to putative uncharacterized protein from Vibrio harveyi (tr|A7N8S1)	-0.0491967	9.67267	0.807238	0.038085	9.69533	0.937928	-0.0922312	9.68214	0.723977	FALSE
FO834906	BN49_0776	BN49_0776	highly similar to putative resolvase N-terminal domain protein from Vibrio coralliilyticus (tr|C9NQJ9)	-0.093408	9.53157	0.438415	-0.0128798	9.55041	1	-0.0855562	9.51531	0.720409	FALSE
FO834906	BN49_0777	BN49_0777	Hypothetical CDS	0.000826354	8.53825	1	0.162462	8.59904	0.170332	-0.165288	8.61124	0.643654	FALSE
FO834906	BN49_0778	BN49_0778	Hypothetical CDS	-0.00615441	7.28718	1	-0.0746049	7.2327	0.91313	0.0636493	7.2401	0.942936	FALSE
FO834906	BN49_0779	BN49_0779	Hypothetical CDS	-0.0215425	7.83973	0.992297	0.10393	7.88258	0.659199	-0.131062	7.88403	0.626864	FALSE
FO834906	BN49_0780	BN49_0780	Hypothetical CDS	-0.0696153	9.51334	0.707382	0.037403	9.54574	0.91313	-0.111711	9.5225	0.646889	FALSE
FO834906	BN49_0781	BN49_0781	highly similar to putative transposase InsD for insertion element IS2-9 from Escherichia coli strain K12 (sp|P0CF61)	NA	NA	NA	NA	NA	NA	NA	NA	NA	FALSE
FO834906	BN49_0782	BN49_0782	highly similar to N-terminal region of transposase InsD for insertion element IS2-9 from Escherichia coli strain K12 (sp|P0CF61)	NA	NA	NA	NA	NA	NA	NA	NA	NA	FALSE
FO834906	BN49_0783	BN49_0783	highly similar to C-terminal region of IS2 OrfA from Escherichia coli strain UTI89 - UPEC (tr|Q1R1Z4)	NA	NA	NA	NA	NA	NA	NA	NA	NA	FALSE
FO834906	BN49_0784	BN49_0784	Hypothetical CDS	0.0381419	8.67138	0.906751	0.112504	8.68714	0.470939	-0.078509	8.71732	0.843044	FALSE
FO834906	BN49_0785	BN49_0785	Hypothetical CDS	-0.0180445	7.42849	1	0.0115086	7.42223	1	-0.0345136	7.42396	0.987677	FALSE
FO834906	BN49_0786	BN49_0786	weakly similar to putative uncharacterized protein from Escherichia coli O1:K1 - APEC (tr|A1A7W2)	-0.00570674	11.5321	1	0.0740888	11.5517	0.456624	-0.0846971	11.5599	0.717287	FALSE
FO834906	BN49_0787	BN49_0787	Hypothetical CDS	0.0458649	8.31931	0.884765	0.187945	8.37112	0.0796019	-0.146533	8.40408	0.474238	FALSE
FO834906	BN49_0788	BN49_0788	weakly similar to putative uncharacterized protein from Escherichia coli O1:K1 (tr|A1A7W3)	0.000115082	12.5373	1	0.134415	12.585	0.0443106	-0.139182	12.5964	0.321231	FALSE
FO834906	BN49_0789	BN49_0789	highly similar to putative integrase from Escherichia coli B7A (tr|B3HAJ7)	-0.0191751	10.739	0.967902	0.104853	10.7809	0.396835	-0.128979	10.7827	0.481124	FALSE
FO834906	BN49_0790	BN49_0790	highly similar to major facilitator family transporter from Enterobacter hormaechei (tr|F5RXF9)	0.0610514	7.86659	0.845107	0.03085	7.83035	0.973736	0.0259637	7.87141	0.991744	FALSE
FO834906	BN49_0791	BN49_0791	highly similar to putative transcriptional regulator, LysR family from Enterobacter cloacae (tr|D6DR19)	0.015973	7.66066	1	0.110954	7.68778	0.630918	-0.0993743	7.70643	0.808335	FALSE
FO834906	BN49_0792	BN49_0792	highly similar to putative carboxymuconolactone decarboxylase from Escherichia coli O17:K52:H18 strain UMN026 - ExPEC (tr|B7N4S1)	-0.103328	7.10593	0.709634	0.0187096	7.14604	1	-0.126681	7.10528	0.821882	FALSE
FO834906	BN49_0793	BN49_0793	highly similar to putative aryl-alcohol dehydrogenase (NADP(+)) from Escherichia coli O17:K52:H18 strain UMN026 - ExPEC (tr|B7N4S3)	-0.0515238	7.85698	0.878884	-0.0702095	7.82775	0.826783	0.0134342	7.81259	1	FALSE
FO834906	BN49_0794	BN49_0794	highly similar to putative NAD(P)H oxidoreductase from Escherichia coli O17:K52:H18 strain UMN026 - ExPEC (tr|B7N4S4)	-0.0954821	7.70285	0.756511	-0.0653795	7.69674	0.917765	-0.0345928	7.65905	0.987677	FALSE
FO834906	BN49_0795	BN49_0795	highly similar to putative uncharacterized protein from Escherichia coli O17:K52:H18 strain UMN026 - ExPEC (tr|B7N4T0)	-0.030562	10.069	0.895034	0.000873625	10.0636	1	-0.0363316	10.0596	0.942936	FALSE
FO834906	BN49_0796	BN49_0796	highly similar to putative LysR-family transcriptional regulator from Escherichia coli O17:K52:H18 strain UMN026 - ExPEC (tr|B7N4T1)	0.0524471	9.01035	0.851641	-0.00132479	8.96372	1	0.0479313	9.00077	0.942936	FALSE
FO834906	BN49_0797	BN49_0797	weakly similar to uncharacterized protein YJL217W from Saccharomyces cerevisiae (sp|P40893) and highly similar to putative uncharacterized protein from Pantoea ananatis (tr|D4GHC6)	0.137031	5.77209	0.825896	0.0443082	5.70549	1	0.088269	5.78472	0.955467	FALSE
FO834906	BN49_0798	BN49_0798	highly similar to putative YCII-related domain protein from Citrobacter youngae (tr|D4BBF4)	-0.321781	3.07122	0.869601	-0.0518139	3.193	1	-0.276476	3.03244	0.94765	FALSE
FO834906	BN49_0799	arsR	highly similar to arsenical resistance operon repressor from Escherichia coli (sp|P15905)	-0.0544075	6.51589	0.967093	0.0157587	6.52894	1	-0.0741504	6.51455	0.964969	FALSE
FO834906	BN49_0800	arsB	highly similar to arsenic efflux pump protein from Escherichia coli B354 (tr|D6JGF1)	-0.056213	7.88295	0.856922	0.0159539	7.89761	1	-0.0774219	7.88154	0.843349	FALSE
FO834906	BN49_0801	arsC	highly similar to arsenate reductase from Escherichia coli O150:H5 strain SE15 (tr|D2NC86)	-0.029732	6.45455	0.990278	0.0418692	6.46866	0.980944	-0.0747509	6.46503	0.944201	FALSE
FO834906	BN49_0802	BN49_0802	highly similar to putative amino acid-peptide transporter from Enterobacter sp. (tr|A4W728)	-0.058576	7.97161	0.836599	-0.0360731	7.96263	0.941231	-0.0268277	7.94328	0.984863	FALSE
FO834906	BN49_0803	BN49_0803	similar to putative uncharacterized protein from Escherichia coli O44:H18 strain 042 - EAEC (tr|D3GWE2)	0.031821	6.91065	0.999497	-0.0626414	6.84476	0.938635	0.0895762	6.87157	0.942936	FALSE
FO834906	BN49_0804	mdtP	weakly similar to multidrug resistance outer membrane protein MdtP from Escherichia coli strain K12 (sp|P32714)	0.117626	7.43573	0.742751	0.0116194	7.36146	1	0.100771	7.43267	0.887792	FALSE
FO834906	BN49_0805	mdtO	weakly similar to multidrug resistance protein MdtO from Escherichia coli strain K12 (sp|P32715)	0.0590926	8.26318	0.871893	-0.0311976	8.19859	0.969379	0.0835412	8.2393	0.887475	FALSE
FO834906	BN49_0806	mdtN	similar to multidrug resistance protein MdtN from Shigella flexneri (sp|Q83P86)	0.0358311	6.4695	0.992297	-0.0807478	6.39258	0.91313	0.110307	6.42241	0.916234	FALSE
FO834906	BN49_0807	BN49_0807	weakly similar to uncharacterized protein YtcA from Escherichia coli strain UTI89 - UPEC (sp|Q1R3H8)	0.0797671	4.40083	0.961325	0.329368	4.50633	0.478297	-0.256116	4.5559	0.799044	FALSE
FO834906	BN49_0808	yjdI	highly similar to uncharacterized protein YjdI from Escherichia coli strain K12 (sp|P0AF59)	-0.0343802	6.24869	0.989452	0.0829203	6.28626	0.917765	-0.120707	6.28047	0.88254	FALSE
FO834906	BN49_0809	BN49_0809	highly similar to putative uncharacterized protein ECs5109 from Escherichia coli O157:H7 (tr|Q8XDT1)	0.0876453	6.00512	0.884765	0.000983433	5.94101	1	0.0814413	5.99687	0.964969	FALSE
FO834906	BN49_0810	BN49_0810	similar to putative uncharacterized protein from Citrobacter koseri (tr|A8AMS8). It presents the EAL domain (PF00563), according to Pfam.	-0.10881	7.53781	0.679803	0.0794248	7.6093	0.821049	-0.19384	7.57019	0.481124	FALSE
FO834906	BN49_0811	fimH	highly similar to FimH protein from Escherichia coli O6:K15:H31 strain 536 - UPEC (tr|Q0T8Y8)	0.0203565	6.51642	1	-0.0457278	6.46318	0.969379	0.0622086	6.48414	0.964969	FALSE
FO834906	BN49_0812	fimG	highly similar to FimG protein from Escherichia coli O6 (tr|Q8CVF9)	-0.112681	6.76926	0.767003	0.00309535	6.8045	1	-0.120126	6.76064	0.84437	FALSE
FO834906	BN49_0813	fimF	similar to protein FimF from Escherichia coli strain K12 (sp|P08189)	-0.244211	6.35941	0.386373	-0.0580488	6.42668	0.969379	-0.19268	6.31853	0.727341	FALSE
FO834906	BN49_0814	fimD	highly similar to outer membrane usher protein FimD from Escherichia coli strain K12 (sp|P30130)	-0.0270609	8.98147	0.955532	-0.0243186	8.96233	0.969379	-0.00801603	8.96006	1	FALSE
FO834906	BN49_0815	fimC	highly similar to chaperone protein FimC from Escherichia coli O6 (sp|P59590)	-0.205047	7.1834	0.536472	-0.0854997	7.21933	0.837736	-0.122945	7.1271	0.890793	FALSE
FO834906	BN49_0816	fimI	highly similar to fimbrin-like protein FimI from Escherichia coli strain K12 (sp|P39264)	-0.120608	6.23691	0.754792	-0.0796323	6.23664	0.916659	-0.046967	6.18711	0.982452	FALSE
FO834906	BN49_0817	fimA	highly similar to fimbrial subunit type 1 from Klebsiella pneumoniae (sp|P12903)	0.116877	6.68867	0.744446	0.0262516	6.62151	1	0.086742	6.69181	0.931534	FALSE
FO834906	BN49_0818	fimE	highly similar to type 1 fimbriae regulatory protein FimE from Escherichia coli O55:H7 strain CB9615 - EPEC (tr|D3QMA7)	0.0312916	10.0766	0.911321	0.00518844	10.0424	1	0.0212187	10.069	0.982452	FALSE
FO834906	BN49_0819	fimB	highly similar to type 1 fimbriae regulatory protein FimB from Escherichia coli strain K12 (sp|P0ADH5)	0.00733219	10.2431	1	0.0483996	10.2431	0.839	-0.0459002	10.2575	0.927132	FALSE
FO834906	BN49_0820	BN49_0820	highly similar to putative uncharacterized protein from Klebsiella pneumoniae (tr|G0GUC8)	-0.0903922	8.5047	0.657201	-0.0308807	8.51378	0.960038	-0.0640906	8.47888	0.89896	FALSE
FO834906	BN49_0821	BN49_0821	highly similar to high-affinity nickel-transporter from Enterobacter sp (tr|A4W5M5)	-0.0597367	7.62456	0.860272	-0.0571786	7.60675	0.91313	-0.00884159	7.58704	1	FALSE
FO834906	BN49_0822	BN49_0822	similar to putative transcriptional regulator, MarR family from Delftia acidovorans (tr|A9BU28)	-0.145024	5.1822	0.830056	-0.0650079	5.20107	0.969605	-0.0838651	5.13871	0.97917	FALSE
FO834906	BN49_0823	BN49_0823	similar to putative uncharacterized protein from Pectobacterium carotovorum (tr|C6DJ23)	0.00634423	6.74896	1	0.0140625	6.73125	1	-0.0129777	6.74635	1	FALSE
FO834906	BN49_0824	BN49_0824	similar to putative uncharacterized protein from Escherichia coli O6:K15:H31 strain 536 - UPEC (tr|Q0TB61)	-0.0135363	8.33832	1	0.0683233	8.35824	0.779773	-0.0871389	8.36357	0.762098	FALSE
FO834906	BN49_0825	mrkA	highly similar to fimbrial subunit type 3 from Klebsiella pneumoniae (sp|P12267)	0.0260679	10.8136	0.927891	0.0257486	10.7927	0.937928	-0.00448577	10.8166	1	FALSE
FO834906	BN49_0826	mrkB	highly similar to chaperone protein MrkB from Klebsiella pneumoniae (sp|P21646)	0.00739992	10.5594	1	-0.00732717	10.5314	1	0.00996225	10.5459	1	FALSE
FO834906	BN49_0827	mrkC	highly similar to outer membrane usher protein MrkC from Klebsiella pneumoniae (sp|P21647)	-0.126276	9.44203	0.427867	-0.0180592	9.47336	0.988905	-0.113006	9.42279	0.695511	FALSE
FO834906	BN49_0828	mrkD	similar to fimbria adhesin protein from Klebsiella pneumoniae (sp|P21648)	-0.0748614	7.07109	0.873592	-0.00550111	7.08361	1	-0.0740304	7.05772	0.942936	FALSE
FO834906	BN49_0829	mrkF	hihly similar to protein MrkF from Klebsiella pneumoniae (sp|P21650)	-0.0630148	8.64337	0.870029	-0.00511113	8.65158	1	-0.0637253	8.63196	0.942936	FALSE
FO834906	BN49_0830	BN49_0830	highly similar to cyclic diguanylate phosphodiesterase (EAL) domain protein from Klebsiella pneumoniae strain 342 (tr|B5XUL0)	-0.0326555	11.0289	0.873592	0.039143	11.0439	0.877733	-0.0765732	11.0391	0.727703	FALSE
FO834906	BN49_0831	mrkI	highly similar to putative bacterial regulatory protein, LuxR from Escherichia coli E110019 (tr|B3INA8)	0.0429446	10.9439	0.805322	0.0634465	10.9335	0.621165	-0.0253577	10.9656	0.97267	FALSE
FO834906	BN49_0832	yuaK	highly similar to putative uncharacterized protein YuaK from Escherichia coli strain K12 (sp|Q9JMS9)	-0.0469464	8.99218	0.893421	0.0540788	9.02172	0.907134	-0.106771	9.01059	0.720409	FALSE
FO834906	BN49_0833	BN49_0833	highly similar to C-terminal region of IS2 OrfA from Escherichia coli strain UTI89 - UPEC (tr|Q1R1Z4)	NA	NA	NA	NA	NA	NA	NA	NA	NA	FALSE
FO834906	BN49_0834	BN49_0834	highly similar to putative transposase InsD for insertion element IS2-9 from Escherichia coli strain K12 (sp|P0CF61)	NA	NA	NA	NA	NA	NA	NA	NA	NA	FALSE
FO834906	BN49_0835	BN49_0835	similar to putative aldo-keto reductase, NAD(P)-binding from Escherichia coli O7:K1 strain IAI39 - ExPEC (tr|B7NHR1)	-0.11206	6.93607	0.801503	-0.173121	6.88911	0.614671	0.0546812	6.83976	0.968016	FALSE
FO834906	BN49_0836	BN49_0836	highly similar to serine transporter from Escherichia coli MS 21-1 (tr|D8A414)	0.115926	7.35311	0.622476	0.11502	7.33165	0.746131	-0.00515648	7.40097	1	FALSE
FO834906	BN49_0837	BN49_0837	similar to putative transmembrane pair domain protein from Salmonella enterica (tr|B5PGA6)	-0.0213795	6.13793	1	-0.136897	6.06238	0.809259	0.107984	6.06353	0.942936	FALSE
FO834906	BN49_0838	BN49_0838	highly similar to putative LysR-family transcriptional regulator from Klebsiella pneumoniae subsp. pneumoniae NTUH-K2044 (tr|C4WYU1)	0.159981	7.006	0.746936	-0.0200677	6.89004	1	0.176427	6.98784	0.811869	FALSE
FO834906	BN49_0839	yqeF	highly similar to probable acetyl-CoA acetyltransferase from Escherichia coli strain K12 (sp|Q46939)	-0.0437121	7.78682	0.94382	-0.0380379	7.7692	0.98629	-0.0100751	7.75843	1	FALSE
FO834906	BN49_0840	kdgM	highly similar to oligogalacturonate-specific porin from Enterobacter sp (tr|A4WE32)	0.0911936	8.60767	0.550109	0.0400387	8.56089	0.937928	0.0461862	8.61725	0.942936	FALSE
FO834906	BN49_0841	ogl	similar to oligogalacturonate lyase from Dickeya dadantii (sp|P21258)	-0.00783723	6.56422	1	0.11278	6.60324	0.866209	-0.124978	6.61126	0.832961	FALSE
FO834906	BN49_0842	kduD	highly similar to 2-dehydro-3-deoxy-D-gluconate 5-dehydrogenase from Escherichia coli strain K12 (sp|P37769)	-0.0667269	7.39351	0.895034	-0.0156237	7.39824	1	-0.05645	7.37624	0.968016	FALSE
FO834906	BN49_0843	araE	highly similar to arabinose-proton symporter from Klebsiella oxytoca (sp|P45598)	-0.059337	7.52594	0.873592	-0.0182986	7.52562	1	-0.0458459	7.5064	0.97267	FALSE
FO834906	BN49_0844	cscR	similar to sucrose operon repressor from Shigella flexneri (sp|P62572)	-0.116719	6.00126	0.825225	-0.0127469	6.03192	1	-0.110933	5.98541	0.927132	FALSE
FO834906	BN49_0845	BN49_0845	highly similar to putative uncharacterized protein from Klebsiella pneumoniae subsp. pneumoniae NTUH-K2044 (tr|C4WYT3)	-1.8686	-0.75989	1	-1.83703	-0.735514	1	NA	NA	NA	FALSE
FO834906	BN49_0846	BN49_0846	highly similar to Aec46 from Escherichia coli (tr|Q5I3L7)	-0.0170303	7.57414	1	0.0827264	7.60216	0.865121	-0.104565	7.60583	0.821882	FALSE
FO834906	BN49_0847	cscA	similar to sucrose-6-phosphate hydrolase from Escherichia coli (sp|P40714)	-0.0413288	9.20731	0.91805	-0.0271294	9.19386	0.969379	-0.0192882	9.1844	0.998402	FALSE
FO834906	BN49_0848	BN49_0848	similar to putative glycoporin from Escherichia coli O7:K1 strain IAI39 - ExPEC (tr|B7NUA8)	0.00142502	10.5172	1	0.0267856	10.509	0.937928	-0.0302932	10.521	0.960646	FALSE
FO834906	BN49_0849	togB	highly similar to oligogalacturonide-binding protein from Enterobacter cloacae (tr|D6DXH0)	-0.0294308	7.87291	0.958259	-0.01775	7.85692	1	-0.015786	7.85345	1	FALSE
FO834906	BN49_0850	togA	highly similar to putative oligogalacturonide transport system ATP-binding protein from Enterobacter cloacae (tr|D5C9A1)	-0.194486	6.33082	0.635445	-0.0825714	6.36414	0.91313	-0.115146	6.27652	0.942936	FALSE
FO834906	BN49_0851	togN	highly similar to putative oligogalacturonide ABC transporter membrane protein from Enterobacter cloacae (tr|D6DXG7)	-0.0544158	7.61247	0.881156	0.0601449	7.6474	0.91313	-0.118494	7.63269	0.751884	FALSE
FO834906	BN49_0852	togM	highly similar to putative oligogalacturonide ABC transporter membrane protein from Enterobacter cloacae (tr|D6DXG6)	-0.0340524	9.9312	0.893137	0.084954	9.96987	0.415553	-0.123635	9.96496	0.475605	FALSE
FO834906	BN49_0853	kdgF	similar to pectin degradation protein (sugar phosphate isomerase family) from Escherichia coli 83972 (tr|C2DTQ7). It belongs to Cupin 2 family (PF07883), according to Pfam.	-0.0180882	8.7162	1	0.0472078	8.72856	0.937928	-0.0705332	8.73121	0.887475	FALSE
FO834906	BN49_0854	BN49_0854	highly similar to C-terminal region of putative racemase from Escherichia coli O17:K52:H18 strain UMN026 - ExPEC (tr|B7N772)	-0.00710724	7.22927	1	0.0128102	7.21909	1	-0.0258847	7.2269	0.994763	FALSE
FO834906	BN49_0855	lysR	highly similar to transcriptional activator protein LysR from Escherichia coli strain K12 (sp|P03030)	-0.0391454	7.43779	0.933676	-0.0834585	7.3958	0.818184	0.0390992	7.38693	0.97267	FALSE
FO834906	BN49_0856	lysA	highly similar to diaminopimelate decarboxylase from Escherichia coli strain K12 (sp|P00861)	-0.0704783	7.43026	0.854289	-0.0157339	7.43577	1	-0.0587474	7.41175	0.942936	FALSE
FO834906	BN49_0857	BN49_0857	highly similar to putative transcriptional regulator, LacI family from Enterobacter sp. (tr|A4WE17)	-0.146469	5.77597	0.774959	0.063975	5.85627	0.973355	-0.214945	5.7989	0.727341	FALSE
FO834906	BN49_0858	BN49_0858	highly similar to PTS system lactose-cellobiose family IIC subunit from Enterobacter cloacae (tr|D5C992)	0.0369701	7.59126	0.956566	0.119052	7.61307	0.644072	-0.0885455	7.64272	0.887524	FALSE
FO834906	BN49_0859	BN49_0859	highly similar to glycoside hydrolase family protein from Enterobacter cloacae (tr|D5C991)	-0.146451	7.35524	0.550109	-0.131889	7.34237	0.647735	-0.0207535	7.27889	1	FALSE
FO834906	BN49_0860	BN49_0860	highly similar to putative transcriptional regulator, GntR family from Enterobacter sp. (tr|A4WE14)	0.15291	6.00595	0.783389	0.0178925	5.91357	1	0.13119	6.0061	0.918177	FALSE
FO834906	BN49_0861	BN49_0861	highly similar to putative GnaT-family acetyltransferase from Enterobacter cancerogenus (tr|D2ZJU3)	-0.334668	4.80127	0.632858	-0.293003	4.80134	0.826252	-0.0462497	4.62896	1	FALSE
FO834906	BN49_0862	galR	highly similar to HTH-type transcriptional regulator GalR from Escherichia coli strain K12 (sp|P03024)	0.123315	5.76566	0.896248	0.197658	5.78725	0.702868	-0.0776732	5.85362	0.988821	FALSE
FO834906	BN49_0863	aas	highly similar to 2-acylglycerophosphoethanolamine acyltransferase from Klebsiella pneumoniae subsp. pneumoniae strain ATCC 700721 - MGH 78578 (sp|A6TDH2)	-0.0958359	7.71906	0.765244	-0.0675403	7.712	0.91313	-0.0334893	7.67517	0.991744	FALSE
FO834906	BN49_0864	lplT	highly similar to lysophospholipid transporter LplT from Klebsiella pneumoniae subsp. pneumoniae strain ATCC 700721 - MGH 78578 (sp|A6TDH1)	0.0319971	7.34229	0.981319	-0.00984265	7.3011	1	0.0366202	7.32786	0.994722	FALSE
FO834906	BN49_0865	BN49_0865	highly similar to putative aldo-keto reductase from Escherichia coli O6:K15:H31 strain 536 - UPEC (tr|Q0TDZ8)	-0.112065	6.60545	0.801503	-0.00539639	6.63669	1	-0.112595	6.59291	0.894114	FALSE
FO834906	BN49_0866	BN49_0866	highly similar to putative lipoprotein from Escherichia coli O6:K15:H31 strain 536 - UPEC (tr|Q0TDZ9)	-0.201328	2.63224	0.927891	-0.0214892	2.69493	1	-0.183814	2.60986	0.97917	FALSE
FO834906	BN49_0867	BN49_0867	highly similar to putative transport protein from Escherichia coli strain UTI89 - UPEC (tr|Q1R7I0)	-0.00210284	6.823	1	0.0743225	6.83933	0.91313	-0.0810405	6.85036	0.926432	FALSE
FO834906	BN49_0868	mutH	highly similar to DNA mismatch repair protein MutH from Klebsiella pneumoniae subsp. pneumoniae strain ATCC 700721 - MGH 78578 (sp|A6TDG7)	0.0319237	6.72819	0.991043	0.00685769	6.69489	1	0.021357	6.72183	1	FALSE
FO834906	BN49_0869	rppH	highly similar to RNA pyrophosphohydrolase from Klebsiella pneumoniae subsp. pneumoniae strain ATCC 700721 - MGH 78578 (sp|A6TDG6)	-2.07705	0.398511	0.236283	-1.07916	0.563683	0.694848	-0.988125	-0.0273111	0.947155	FALSE
FO834906	BN49_0870	ptsP	highly similar to phosphoenolpyruvate-protein phosphotransferase PtsP from Salmonella typhimurium (sp|P37178)	0.214991	7.9508	0.199581	0.0095291	7.82449	1	0.200824	7.94646	0.353738	FALSE
FO834906	BN49_0871	lgt	highly similar to prolipoprotein diacylglyceryl transferase from Klebsiella pneumoniae subsp. pneumoniae strain ATCC 700721 - MGH 78578 (sp|A6TDG4)	2.67793	-0.652126	0.873592	2.70754	-0.628438	0.937928	-0.0724563	-0.418794	1	FALSE
FO834906	BN49_0872	thyA	highly similar to thymidylate synthase from Klebsiella pneumoniae subsp. pneumoniae strain ATCC 700721 - MGH 78578 (sp|A6TDG3)	1.88063	-0.759633	1	3.21413	-0.529053	0.826783	-1.36716	-0.419622	0.97267	FALSE
FO834906	BN49_0873	ppdA	similar to prepilin peptidase dependent protein A from Escherichia fergusonii (tr|B7LNI1)	-0.358178	6.23031	0.335103	-0.145968	6.30913	0.799202	-0.219666	6.13953	0.821882	FALSE
FO834906	BN49_0874	ppdB	similar to prepilin peptidase dependent protein B from Escherichia coli O6 (tr|Q8CVR9)	0.0771335	4.41551	0.965148	0.0955321	4.40436	0.969379	-0.0251997	4.45261	1	FALSE
FO834906	BN49_0875	BN49_0875	weakly similar to putative uncharacterized protein from Escherichia coli B354 (tr|D6JEF3)	-0.383467	3.70435	0.665642	-0.0634165	3.8301	1	-0.329042	3.6558	0.821882	FALSE
FO834906	BN49_0876	ppdC	similar to prepilin peptidase-dependent protein C from Escherichia coli strain K12 (sp|P08372)	-0.0563052	6.18653	0.974161	-0.0697462	6.16418	0.977355	0.0103526	6.14416	1	FALSE
FO834906	BN49_0877	recC	highly similar to exodeoxyribonuclease V gamma chain from Escherichia coli strain K12 (sp|P07648)	-0.779457	1.34795	0.571103	-1.09942	1.26411	0.3658	0.318038	0.902227	0.988806	FALSE
FO834906	BN49_0878	ptrA	highly similar to protease III from Escherichia coli O6 (sp|Q8CVS2)	0.0276443	8.68538	0.955532	-0.0150337	8.64445	1	0.03717	8.66924	0.968016	FALSE
FO834906	BN49_0879	recB	highly similar to exonuclease V (RecBCD complex), beta subunit from Escherichia coli O81 strain ED1a (tr|B7MYX4)	-1.36943	1.03145	0.270288	-0.768456	1.17822	0.735484	-0.6016	0.667231	0.926432	FALSE
FO834906	BN49_0880	recD	highly similar to exodeoxyribonuclease V alpha chain from Escherichia coli O6 (tr|Q8FEB4)	-0.290045	7.13482	0.11719	-0.289383	7.11476	0.0796019	-0.00602393	6.97352	1	FALSE
FO834906	BN49_0881	BN49_0881	highly similar to putative uncharacterized protein from Klebsiella variicola (tr|D3RHU1)	0.153412	6.31008	0.742751	-0.044025	6.18869	0.990173	0.194425	6.28118	0.742539	FALSE
FO834906	BN49_0882	argA	highly similar to amino-acid acetyltransferase from Enterobacter sp. strain 638 (sp|A4WDZ5)	0.0884156	6.69984	0.869685	0.110305	6.69024	0.865121	-0.0274635	6.74514	1	FALSE
FO834906	BN49_0883	amiC	highly similar to N-acetylmuramoyl-L-alanine amidase AmiC from Escherichia coli strain UTI89 - UPEC (tr|Q1R7J7)	0.0350223	7.59765	0.956566	-0.102555	7.51051	0.826783	0.132617	7.53938	0.725839	FALSE
FO834906	BN49_0884	cobD1	highly similar to threonine-phosphate decarboxylase from Salmonella typhi (sp|Q8Z8H8)	0.108832	7.24452	0.822372	-0.0765855	7.12994	0.88998	0.183085	7.19848	0.723977	FALSE
FO834906	BN49_0885	pduX	highly similar to putative propanediol utilization protein PduX from Citrobacter rodentium (tr|D2TPS6)	0.113876	6.65335	0.783389	-0.100247	6.52731	0.827952	0.208371	6.59842	0.646729	FALSE
FO834906	BN49_0886	pduW	highly similar to probable propionate kinase from Salmonella typhimurium (sp|P74879)	0.0647465	6.96781	0.912233	-0.0222594	6.90446	1	0.0830017	6.9482	0.936495	FALSE
FO834906	BN49_0887	pduV	highly similar to propanediol utilization protein PduV from Salmonella typhimurium (sp|Q9XDM6)	0.0696775	5.81636	0.924266	0.0639162	5.79291	0.952596	0.000693812	5.8387	1	FALSE
FO834906	BN49_0888	pduU	highly similar to propanediol utilization protein PduU from Salmonella typhimurium (sp|P0A1D1)	0.52269	3.57243	0.392993	0.579844	3.57135	0.232479	-0.0646668	3.81793	0.994763	FALSE
FO834906	BN49_0889	pduT	highly similar to propanediol utilization polyhedral body protein PduT from Escherichia coli FVEC1412 (tr|D6IRB6)	0.0991736	6.15837	0.913731	-0.0380461	6.07015	1	0.134064	6.13178	0.923017	FALSE
FO834906	BN49_0890	pduS	highly similar to propanediol utilization protein PduS from Escherichia coli O139:H28 strain E24377A - ETEC (tr|A7ZNH5)	-0.0243648	7.85647	0.99125	-0.0724893	7.81354	0.907075	0.0432393	7.81168	0.975987	FALSE
FO834906	BN49_0891	pduQ	highly similar to putative propanediol utilization propanol dehydrogenase PduQ from Escherichia coli O17:K52:H18 strain UMN026 - ExPEC (tr|B7NC46)	0.0203337	7.30999	1	0.0791941	7.31778	0.888605	-0.0635397	7.33983	0.942936	FALSE
FO834906	BN49_0892	pduP	highly similar to propanediol utilization protein PduP from Escherichia coli O139:H28 strain E24377A - ETEC (tr|A7ZNH3)	-0.0525914	6.31627	0.947927	0.01971	6.33049	1	-0.0763971	6.31653	0.94765	FALSE
FO834906	BN49_0893	pduO	highly similar to putative propanediol utilization B12 related protein (PduO-like) from Escherichia coli O17:K52:H18 strain UMN026 - ExPEC (tr|B7NC44)	-0.0663836	7.1088	0.873592	-0.0644229	7.09051	0.91313	-0.00758056	7.06749	1	FALSE
FO834906	BN49_0894	pduN	highly similar to propanediol utilization protein PduN from Escherichia coli O127:H6 strain E2348-69 - EPEC (tr|B7UT37)	0.0204902	4.24195	1	0.155563	4.27769	0.942068	-0.137594	4.30358	0.968016	FALSE
FO834906	BN49_0895	pduM	highly similar to PduM protein from Escherichia coli (tr|Q1RPD2)	-0.037493	5.0076	1	-0.239849	4.88945	0.826087	0.192347	4.88323	0.927705	FALSE
FO834906	BN49_0896	pduL	highly similar to propanediol utilization protein PduL from Escherichia coli O139:H28 strain E24377A - ETEC (tr|A7ZNG9)	0.190695	4.88525	0.797693	-0.0575677	4.73676	1	0.239278	4.85241	0.845858	FALSE
FO834906	BN49_0897	pduK	highly similar to propanediol utilization polyhedral body protein PduK from Escherichia coli FVEC1412 (tr|D6IRA8)	0.0240684	5.73017	1	-0.0166554	5.68959	1	0.0374438	5.7121	0.99519	FALSE
FO834906	BN49_0898	pduJ	highly similar to propanediol utilization protein PduJ from Escherichia coli O127:H6 strain E2348-69 - EPEC (tr|B7UT33)	0.447171	2.21062	0.755203	0.657963	2.29288	0.43514	-0.216641	2.48708	0.950823	FALSE
FO834906	BN49_0899	pduH	similar to propanediol dehydratase reactivation protein PduH from Escherichia coli O127:H6 strain E2348-69 - EPEC (tr|B7UT32)	0.131055	4.68975	0.89721	-0.150699	4.53151	0.907134	0.276376	4.61634	0.788018	FALSE
FO834906	BN49_0900	pduG	highly similar to propanediol dehydratase reactivation protein PduG from Escherichia coli O127:H6 strain E2348-69 - EPEC (tr|B7UT31)	0.00537546	7.1883	1	-0.00402156	7.16416	1	0.00469815	7.17693	1	FALSE
FO834906	BN49_0901	pduE	highly similar to propanediol dehydratase small subunit PduE from Salmonella typhimurium (sp|O31042)	0.0937307	6.47672	0.848437	-0.0087097	6.40492	1	0.0973414	6.46351	0.940615	FALSE
FO834906	BN49_0902	pduD	highly similar to propanediol dehydratase medium subunit PduD from Salmonella typhimurium (sp|O31041)	0.103718	5.4604	0.947121	0.117187	5.4399	0.951221	-0.014883	5.50515	1	FALSE
FO834906	BN49_0903	pduC	highly similar to propanediol dehydratase large subunit from Salmonella typhimurium (sp|P37450)	0.0874483	7.59564	0.727789	-0.0494269	7.5073	0.937928	0.131291	7.56334	0.705108	FALSE
FO834906	BN49_0904	pduB	highly similar to propanediol utilization protein PduB from Salmonella typhimurium (sp|P37449)	-0.0787932	7.09402	0.845107	-0.0737545	7.07542	0.91313	-0.0107656	7.04785	1	FALSE
FO834906	BN49_0905	pduA	highly similar to propanediol utilization protein PduA from Salmonella typhimurium (sp|P0A1C7)	0.0489773	10.1574	0.870029	0.0256406	10.1252	0.951209	0.0181365	10.1608	0.995827	FALSE
FO834906	BN49_0906	pduF	highly similar to propanediol diffusion facilitator from Salmonella typhimurium (sp|P37451)	0.00226504	9.47613	1	0.048138	9.47882	0.881763	-0.0508483	9.49105	0.902048	FALSE
FO834906	BN49_0907	pocR	highly similar to regulatory protein PocR from Salmonella typhimurium (sp|Q05587)	0.0060526	10.2843	1	0.0625358	10.2919	0.826783	-0.0614049	10.3058	0.856172	FALSE
FO834906	BN49_0908	cbiA	highly similar to cobyrinic acid A,C-diamide synthase from Salmonella typhimurium (sp|P29946)	0.017363	7.62589	1	0.00676472	7.60007	1	0.00466864	7.62059	1	FALSE
FO834906	BN49_0909	cobD2	highly similar to cobalamin biosynthesis protein CobD from Klebsiella pneumoniae subsp. pneumoniae strain ATCC 700721 - MGH 78578 (sp|A6TDC6)	-0.0138272	6.27208	1	0.0505864	6.28491	0.964393	-0.0692774	6.28772	0.97917	FALSE
FO834906	BN49_0910	cbiC	highly similar to cobalt-precorrin-8X methylmutase from Salmonella typhimurium (sp|Q05601)	-0.0298437	6.77788	0.99125	-0.0123434	6.76625	1	-0.0215454	6.76147	1	FALSE
FO834906	BN49_0911	cbiD	highly similar to putative cobalt-precorrin-6A synthase [deacetylating] from Klebsiella pneumoniae subsp. pneumoniae strain ATCC 700721 - MGH 78578 (sp|A6TDC4|)	-0.120437	6.01516	0.843148	-0.0476984	6.03171	0.99268	-0.0781879	5.98064	0.965712	FALSE
FO834906	BN49_0912	cbiE	highly similar to probable cobalt-precorrin-6Y C(5)-methyltransferase from Salmonella typhimurium (sp|P0A2H1)	-0.0439211	5.82332	0.994969	-0.0447943	5.80343	0.990407	-0.00554861	5.79181	1	FALSE
FO834906	BN49_0913	cbiT	highly similar to probable cobalt-precorrin-6Y C(15)-methyltransferase [decarboxylating] from Salmonella typhimurium (sp|Q05632)	0.134463	6.03478	0.800428	-0.101324	5.89833	0.937928	0.22998	5.97963	0.668062	FALSE
FO834906	BN49_0914	cbiF	highly similar to cobalt-precorrin-4 C(11)-methyltransferase from Salmonella typhimurium (sp|P0A2G9)	0.113409	5.79347	0.853126	-0.00539515	5.71421	1	0.112691	5.78292	0.927705	FALSE
FO834906	BN49_0915	cbiG	highly similar to protein CbiG from Salmonella typhimurium (sp|Q05631)	0.0883391	6.1099	0.91805	-0.088406	5.99875	0.916659	0.173757	6.05964	0.843076	FALSE
FO834906	BN49_0916	cbiH	highly similar to cobalt-precorrin-3B C(17)-methyltransferase from Salmonella typhimurium (sp|Q05590)	-0.0895377	6.90238	0.838927	-0.0504332	6.90072	0.969379	-0.0436896	6.86652	0.98771	FALSE
FO834906	BN49_0917	cbiJ	highly similar to cobalt-precorrin-6A reductase from Salmonella typhimurium (sp|Q05591)	0.00403549	6.73052	1	-0.0201782	6.69952	1	0.0178166	6.71128	1	FALSE
FO834906	BN49_0918	cbiK	highly similar to sirohydrochlorin cobaltochelatase from Salmonella typhimurium (sp|Q05592)	-0.169891	6.34445	0.593815	-0.0899291	6.36223	0.91313	-0.0845851	6.28766	0.942936	FALSE
FO834906	BN49_0919	cbiL	highly similar to cobalt-precorrin-2 C(20)-methyltransferase from Salmonella typhimurium (sp|Q05593)	-0.0144482	5.33769	1	-0.0508537	5.30142	0.993363	0.029668	5.3043	1	FALSE
FO834906	BN49_0920	cbiM	highly similar to protein CbiM from Salmonella typhimurium (sp|Q05594)	-0.252365	6.46127	0.292168	-0.123568	6.5009	0.839	-0.136197	6.38625	0.845526	FALSE
FO834906	BN49_0921	cbiN	highly similar to cobalt transport protein CbiN from Klebsiella pneumoniae strain 342 (sp|B5XUV2)	0.135242	4.14233	0.931716	0.335982	4.23823	0.478463	-0.207015	4.2994	0.942936	FALSE
FO834906	BN49_0922	cbiQ	highly similar to cobalt transport protein CbiQ from Salmonella typhimurium (sp|Q05598)	0.0162876	6.45914	1	0.0633521	6.46145	0.949285	-0.0520594	6.48098	0.98046	FALSE
FO834906	BN49_0923	cbiO	highly similar to cobalt import ATP-binding protein CbiO from Salmonella paratyphi A (sp|Q5PDU4|)	-0.0955783	6.63646	0.801503	-0.137481	6.59702	0.685679	0.0357268	6.55873	0.994722	FALSE
FO834906	BN49_0924	cobQ	highly similar to cobyric acid synthase from Klebsiella pneumoniae subsp. pneumoniae strain ATCC 700721 - MGH 78578 (sp|A6TDB1)	-0.066705	7.0604	0.873592	-0.0688073	7.0389	0.91313	-0.0035741	7.01674	1	FALSE
FO834906	BN49_0925	cobU	highly similar to bifunctional adenosylcobalamin biosynthesis protein CobU from Salmonella typhimurium (sp|Q05599)	-0.246493	4.51666	0.836656	0.0203283	4.63433	1	-0.273634	4.51493	0.890793	FALSE
FO834906	BN49_0926	cobT	highly similar to nicotinate-nucleotide--dimethylbenzimidazole phosphoribosyltransferase from Salmonella schwarzengrund strain CVM19633 (sp|B4TZP5)	-0.106876	6.91738	0.742751	-0.0200567	6.93982	1	-0.0928321	6.89815	0.890793	FALSE
FO834906	BN49_0927	BN49_0927	highly similar to type VI secretion system lysozyme-related protein from Escherichia coli H299 (tr|F4VZ46)	0.04631	5.66421	0.985252	0.070451	5.65723	0.95373	-0.0309968	5.69006	1	FALSE
FO834906	BN49_0928	BN49_0928	highly similar to type VI secretion lipoprotein, VC_A0113 family from Escherichia coli MS 60-1 (tr|E9U0U9)	0.0201622	6.73607	1	0.0497308	6.7291	0.960038	-0.0340812	6.7507	0.995661	FALSE
FO834906	BN49_0929	insD	highly similar to transposase InsD for insertion element IS2-9 from Escherichia coli strain K12 (sp|P0CF61)	NA	NA	NA	NA	NA	NA	NA	NA	NA	FALSE
FO834906	BN49_0930	BN49_0930	highly similar to C-terminal region of IS2 OrfA from Escherichia coli strain UTI89 - UPEC (tr|Q1R1Z4)	NA	NA	NA	NA	NA	NA	NA	NA	NA	FALSE
FO834906	BN49_0931	BN49_0931	highly similar to N-terminal region of insertion sequence 2 OrfA protein from Escherichia coli MS 198-1 (tr|D7XBX9)	NA	NA	NA	NA	NA	NA	NA	NA	NA	FALSE
FO834906	BN49_0932	BN49_0932	similar to N-terminal region of type VI secretion lipoprotein, VC_A0113 family from Escherichia coli strain ATCC 55124 - KO11 (tr|E8Y7A7)	0.0416898	6.06561	0.978721	-0.045465	6.00284	0.98315	0.0804212	6.03521	0.963937	FALSE
FO834906	BN49_0933	BN49_0933	highly similar to putative uncharacterized protein from Escherichia coli O45:K1 strain S88 - ExPEC (tr|B7MLF4)	0.0167196	7.76837	1	0.079981	7.77926	0.806851	-0.0681981	7.79872	0.915038	FALSE
FO834906	BN49_0934	BN49_0934	highly similar to putative uncharacterized protein from Escherichia coli O45:K1 strain S88 - ExPEC (tr|B7MLF3)	-0.0483316	11.06	0.801503	0.0474997	11.0868	0.787138	-0.100723	11.0746	0.594747	FALSE
FO834906	BN49_0935	BN49_0935	weakly similar to putative uncharacterized protein from Escherichia coli O45:K1 strain S88 - ExPEC (tr|B7MLF2)	0.000898294	9.5401	1	0.090974	9.56479	0.490917	-0.095158	9.57674	0.668062	FALSE
FO834906	BN49_0936	BN49_0936	similar to putative uncharacterized protein from Escherichia coli O45:K1 strain S88 - ExPEC (tr|B7MLF1)	0.0205862	10.5579	0.960255	0.132927	10.5942	0.0442981	-0.117161	10.6155	0.540246	FALSE
FO834906	BN49_0937	BN49_0937	similar to N-terminal of putative uncharacterized protein from Yersinia pseudotuberculosis (tr|A7FCE0)	0.0874426	8.25734	0.688187	0.0992374	8.2427	0.618271	-0.0163529	8.29652	0.998402	FALSE
FO834906	BN49_0938	BN49_0938	highly similar to putative uncharacterized protein from Klebsiella pneumoniae subsp. pneumoniae strain ATCC 700721 - MGH 78578 (tr|A6TDA3)	0.0644542	6.54858	0.950633	-0.0295089	6.48054	1	0.0897756	6.5257	0.947155	FALSE
FO834906	BN49_0939	BN49_0939	highly similar to putative ImcF domain protein from Escherichia coli F11 (tr|B3HPF5)	-0.000864992	10.0504	1	0.0632143	10.0616	0.696765	-0.0691185	10.0727	0.796087	FALSE
FO834906	BN49_0940	BN49_0940	highly similar to putative uncharacterized protein from Klebsiella pneumoniae subsp. pneumoniae strain ATCC 700721 - MGH 78578 (tr|A6TDA1)	0.0132189	10.9167	0.994441	0.10424	10.9421	0.315712	-0.0958197	10.9597	0.643654	FALSE
FO834906	BN49_0941	BN49_0941	highly similar to putative uncharacterized protein from Klebsiella pneumoniae subsp. pneumoniae strain ATCC 700721 - MGH 78578 (tr|A6TDA0)	0.0167511	7.60974	1	0.0856765	7.62192	0.799202	-0.0722377	7.64211	0.931534	FALSE
FO834906	BN49_0942	BN49_0942	highly similar to putative uncharacterized protein from Escherichia coli O81 strain ED1a (tr|B7MT91)	-0.0245869	10.3516	0.933676	0.0599349	10.3733	0.714802	-0.0892705	10.3724	0.693838	FALSE
FO834906	BN49_0943	BN49_0943	highly similar to putative uncharacterized protein from Klebsiella pneumoniae subsp. pneumoniae strain ATCC 700721 - MGH 78578 (tr|A6TD98)	-0.0270742	11.8911	0.904159	0.0837545	11.9261	0.229084	-0.11573	11.9243	0.389188	FALSE
FO834906	BN49_0944	BN49_0944	highly similar to conserved predicted protein from Escherichia coli O103:H2 strain 12009 - EHEC (tr|C8UAF3)	0.0212775	8.92335	0.977572	0.0902797	8.93756	0.789386	-0.0740357	8.95868	0.845526	FALSE
FO834906	BN49_0945	BN49_0945	similar to putative OmpA domain protein from Escherichia coli strain K1 - IHE3034 - ExPEC (tr|D5CZ95)	-0.0730966	7.40571	0.865019	-0.0873385	7.37828	0.877733	0.00909	7.35206	1	FALSE
FO834906	BN49_0946	BN49_0946	highly similar to conserved predicted protein from Escherichia coli O103:H2 strain 12009 - EHEC (tr|C8UAE9)	-0.0238138	6.78873	0.99964	0.0697474	6.81528	0.91313	-0.0984495	6.81469	0.881537	FALSE
FO834906	BN49_0947	BN49_0947	highly similar to putative uncharacterized protein from Escherichia coli O139:H28 strain E24377A - ETEC (tr|A7ZQR1)	0.0546364	7.28045	0.893814	0.0338038	7.24933	0.973736	0.0150195	7.28855	1	FALSE
FO834906	BN49_0948	BN49_0948	highly similar to membrane-bound lytic murein transglycosylase A from Escherichia coli O6:K15:H31 strain 536 - UPEC (tr|Q0TE46)	0.00653405	6.31129	1	0.0186126	6.29595	1	-0.0169679	6.31144	1	FALSE
FO834906	BN49_0949	ygdL	highly similar to uncharacterized protein YgdL from Escherichia coli strain K12 (sp|Q46927)	0.137961	5.8809	0.764959	-0.115917	5.736	0.862621	0.249022	5.81908	0.627379	FALSE
FO834906	BN49_0950	BN49_0950	highly similar to putative Fe-S metabolism protein (SufE-like) from Escherichia coli O8 strain IAI1 (tr|B7LXM7)	-0.0848221	5.71415	0.945193	-0.248474	5.62084	0.596741	0.158505	5.5838	0.87934	FALSE
FO834906	BN49_0951	csdA	highly similar to cysteine sulfinate desulfinase from Escherichia coli strain K12 (sp|Q46925)	-0.259449	6.08101	0.333041	-0.415926	5.99649	0.00535175	0.149539	5.86287	0.832961	FALSE
FO834906	BN49_0952	BN49_0952	highly similar to putative uncharacterized protein from Escherichia coli strain UTI89 - UPEC (tr|Q1R7N0)	0.0380225	7.46921	0.95218	0.110113	7.48419	0.746131	-0.0761637	7.51393	0.942312	FALSE
FO834906	BN49_0953	gvcA	highly similar to positive regulator of gcv operon from Escherichia coli strain UTI89 - UPEC (tr|Q1R7N2)	-0.045742	7.16668	0.933676	-0.0121028	7.16295	1	-0.039074	7.15091	0.987677	FALSE
FO834906	BN49_0954	ygdD	highly similar to putative uncharacterized protein YgdD from Escherichia coli O7:K1 strain IAI39 - ExPEC (tr|B7NVV5)	0.0538629	7.03323	0.927891	0.14697	7.05951	0.454932	-0.0982168	7.09747	0.915821	FALSE
FO834906	BN49_0955	rlmM	highly similar to ribosomal RNA large subunit methyltransferase M from Klebsiella pneumoniae strain 342 (sp|B5XUY0)	0.149325	7.41247	0.431233	0.013422	7.32177	1	0.131807	7.40868	0.720409	FALSE
FO834906	BN49_0956	fucR	highly similar to positive regulator of the fuc operon from Escherichia coli O157:H7 (tr|Q8X6Q8)	-0.0411456	5.76317	0.977572	-0.102629	5.71232	0.914376	0.0559245	5.704	0.991744	FALSE
FO834906	BN49_0957	fucU	highly similar to L-fucose mutarotase from Klebsiella pneumoniae subsp. pneumoniae strain ATCC 700721 - MGH 78578 (sp|A6TD85)	0.0721325	6.04963	0.926988	0.144433	6.06573	0.799202	-0.0773907	6.11239	0.94765	FALSE
FO834906	BN49_0958	fucK	highly similar to L-fuculokinase from Salmonella typhimurium (sp|Q8ZMC5)	-0.160905	7.2401	0.598218	-0.10789	7.24581	0.827952	-0.0591252	7.17496	0.964969	FALSE
FO834906	BN49_0959	fucI	highly similar to L-fucose isomerase from Klebsiella pneumoniae strain 342 (sp|B5XUY5)	0.0842668	7.4624	0.797693	0.0268021	7.41328	0.990173	0.0522708	7.46606	0.964969	FALSE
FO834906	BN49_0960	fucP	highly similar to L-fucose permease from Escherichia coli O44:H18 strain 042 - EAEC (tr|D3GSQ0)	0.00790782	12.4674	1	0.0534564	12.4695	0.665851	-0.0504387	12.4846	0.84437	FALSE
FO834906	BN49_0961	fucA	highly similar to L-fuculose phosphate aldolase from Escherichia coli O6 (sp|Q8FEF0)	-0.0220936	7.96158	0.99125	0.0514279	7.97645	0.937928	-0.0780378	7.97695	0.876707	FALSE
FO834906	BN49_0962	fucO	highly similar to lactaldehyde reductase from Escherichia coli strain K12 (sp|P0A9S1)	0.114454	7.08025	0.73175	-0.00343389	7.00052	1	0.111048	7.07066	0.866318	FALSE
FO834906	BN49_0963	xni	highly similar to uncharacterized exonuclease xni from Klebsiella pneumoniae subsp. pneumoniae strain ATCC 700721 - MGH 78578 (sp|A6TD79)	0.161775	5.87291	0.801503	0.151168	5.84351	0.899591	0.00782636	5.93585	1	FALSE
FO834906	BN49_0964	BN49_0964	highly similar to putative sigma54 specific transcriptional regulator, Fis family from Pantoea sp. (tr|C8Q276)	-0.0533896	8.00869	0.888346	-0.0750404	7.97635	0.830359	0.0174592	7.96047	1	FALSE
FO834906	BN49_0965	ssuD1	highly similar to alkanesulfonate monooxygenase 1 from Rhizobium loti (sp|Q98CB9)	0.125614	7.57132	0.550109	-0.0167006	7.47951	1	0.137032	7.55443	0.702855	FALSE
FO834906	BN49_0966	BN49_0966	similar to putative FAD-dependent oxidoreductase from Pantoea sp. (tr|C8Q274)	-0.061133	6.78836	0.91983	-0.0962948	6.75228	0.864515	0.0284277	6.73158	0.995661	FALSE
FO834906	BN49_0967	BN49_0967	highly similar to putative monooxygenase, NtaA-SnaA-SoxA family from Pseudomonas syringae pv. phaseolicola (tr|Q48J54)	0.0305547	7.09144	0.968359	-0.0223544	7.0446	1	0.0469825	7.07155	0.97163	FALSE
FO834906	BN49_0968	metN	similar to methionine import ATP-binding protein MetN 1 from Rhodococcus sp. strain RHA1 (sp|Q0SFY5)	0.142444	7.15467	0.537112	-0.0493997	7.03779	0.960038	0.18577	7.12347	0.594747	FALSE
FO834906	BN49_0969	BN49_0969	highly similar to putative binding-protein-dependent transport systems inner membrane component from Pantoea sp. (tr|C8Q271)	-0.00261013	6.65797	1	-0.081092	6.60031	0.912183	0.0724296	6.60955	0.94765	FALSE
FO834906	BN49_0970	BN49_0970	highly similar to putative NLPA lipoprotein from Pantoea sp. (tr|C8Q270)	0.0230382	8.42537	0.974161	-0.00658215	8.39095	1	0.0241974	8.41296	0.991744	FALSE
FO834906	BN49_0971	BN49_0971	highly similar to putative major facilitator superfamily MFS_1 protein from Pantoea sp (tr|C8Q269)	-0.0352497	10.8132	0.864334	0.03275	10.8263	0.912183	-0.0728881	10.8202	0.73785	FALSE
FO834906	BN49_0972	BN49_0972	highly similar to acyl-CoA dehydrogenase type 2 domain protein from Pantoea sp. (tr|C8Q268)	-0.143082	7.89983	0.463523	-0.0172306	7.93973	1	-0.131703	7.88151	0.688261	FALSE
FO834906	BN49_0973	BN49_0973	highly similar to putative aliphatic sulfonates family ABC transporter, periplsmic ligand-binding protein from Pantoea sp. (tr|C8Q267)	-0.0875627	7.22796	0.81208	-0.0848723	7.2092	0.826783	-0.00649365	7.17464	1	FALSE
FO834906	BN49_0974	sdaB	highly similar to L-serine deaminase II from Escherichia coli O111:H- strain 11128 - EHEC (tr|C8UF04)	0.160443	7.57392	0.435455	0.0702554	7.50539	0.916659	0.085328	7.59745	0.857201	FALSE
FO834906	BN49_0975	sdaC	highly similar to probable serine transporter from Escherichia coli strain UTI89 - UPEC (tr|Q1R7P5)	-0.0350086	7.89869	0.94622	0.00217406	7.89581	1	-0.0418289	7.88934	0.97267	FALSE
FO834906	BN49_0976	ygdH	highly similar to putative uncharacterized protein YgdH from Escherichia coli strain UTI89 - UPEC (tr|Q1R7P7)	-0.229838	7.0152	0.440786	-0.0953023	7.05978	0.888485	-0.141724	6.95472	0.811	FALSE
FO834906	BN49_0977	queF	highly similar to NADPH-dependent 7-cyano-7-deazaguanine reductase from Klebsiella pneumoniae subsp. pneumoniae strain ATCC 700721 - MGH 78578 (sp|A6TD67)	-0.0624621	6.841	0.911321	-0.0552174	6.82455	0.955079	-0.0138643	6.8045	1	FALSE
FO834906	BN49_0978	syd	highly similar to protein Syd from Klebsiella pneumoniae subsp. pneumoniae strain ATCC 700721 - MGH 78578 (sp|A6TD66)	0.19295	5.62344	0.733948	-0.0373737	5.48373	1	0.227574	5.59908	0.769886	FALSE
FO834906	BN49_0979	BN49_0979	highly similar to putative uncharacterized protein from Escherichia albertii TW07627 (tr|B1EGK5)	0.219236	5.264	0.747516	0.12882	5.19917	0.907075	0.0854935	5.31653	0.982319	FALSE
FO834906	BN49_0980	truC	highly similar to tRNA pseudouridine synthase C from Shigella flexneri (sp|P0AA42)	0.106654	5.84406	0.873592	0.0315979	5.7847	1	0.0684075	5.85123	0.982452	FALSE
FO834906	BN49_0981	yqcA	highly similar to uncharacterized protein YqcA from Shigella flexneri (sp|P65369)	-0.207392	5.74783	0.583728	-0.014454	5.81892	1	-0.200015	5.72998	0.756076	FALSE
FO834906	BN49_0982	BN49_0982	highly similar to probable glucarate transporter from Escherichia coli O6 (tr|Q8FEG3)	-0.118116	7.5358	0.628177	-0.00507507	7.57037	1	-0.118622	7.52422	0.77024	FALSE
FO834906	BN49_0983	BN49_0983	highly similar to putative glucarate dehydratase from Escherichia coli O150:H5 strain SE15 (tr|D2NLU5)	-0.086769	7.47173	0.750881	-0.153317	7.42058	0.391545	0.0608173	7.38647	0.942936	FALSE
FO834906	BN49_0984	BN49_0984	highly similar to glucarate dehydratase from Escherichia coli strain ATCC 8739 - DSM 1576 - Crooks (tr|B1IU54)	0.0995444	7.57746	0.683796	-0.0316336	7.49113	0.98315	0.125852	7.55279	0.756135	FALSE
FO834906	BN49_0985	BN49_0985	highly similar to putative glycerate kinase from Enterobacter cancerogenus (tr|D2ZJP5)	-0.00786852	6.81305	1	-0.141203	6.72988	0.695221	0.125985	6.73663	0.857201	FALSE
FO834906	BN49_0986	barA	highly similar to hybrid sensory histidine kinase, in two-component regulatory system with UvrY from Escherichia coli strain B - REL606 (tr|C6UCR0)	0.527359	9.14912	6.92e-10	0.332608	9.01536	0.00535175	0.19019	9.28547	0.596984	FALSE
FO834906	BN49_0987	rlmD	highly similar to 23S rRNA (uracil(1939)-C(5))-methyltransferase RlmD from Klebsiella pneumoniae subsp. pneumoniae strain ATCC 700721 - MGH 78578 (sp|A6TD57)	0.102217	7.82611	0.716981	-0.0577626	7.72552	0.937928	0.153493	7.79041	0.746202	FALSE
FO834906	BN49_0988	relA	highly similar to GTP pyrophosphokinase from Escherichia coli strain UTI89 - UPEC (tr|Q1R7Q8)	0.138207	8.63513	0.532973	0.0674142	8.57763	0.794116	0.0649978	8.6587	0.942936	FALSE
FO834906	BN49_0989	mazG	highly similar to MazG family protein from Escherichia coli strain SMS-3-5 - SECEC (tr|B1LQB4)	-0.0945814	7.22059	0.785879	0.034021	7.26308	0.976481	-0.134487	7.22851	0.723977	FALSE
FO834906	BN49_0990	pyrG	highly similar to CTP synthase from Klebsiella pneumoniae subsp. pneumoniae strain ATCC 700721 - MGH 78578 (sp|A6TD54)	-0.774867	-0.553415	1	1.90684	0.0232478	0.670282	-2.67602	-0.027394	0.542833	FALSE
FO834906	BN49_0991	eno	highly similar to enolase from Klebsiella pneumoniae subsp. pneumoniae strain ATCC 700721 - MGH 78578 (sp|A6TD53)	-1.86861	-0.75989	1	2.29882	-0.187908	0.694848	-4.13331	-0.249282	0.481124	FALSE
FO834906	BN49_0992	BN49_0992	similar to hemolysin F from Escherichia coli (tr|Q9F149)	-0.0629611	8.77754	0.744446	-0.0108976	8.78274	1	-0.0573781	8.76276	0.879438	FALSE
FO834906	BN49_0993	ygcF	highly similar to putative uncharacterized protein YgcF from Escherichia coli O6 (tr|Q8FEH6)	0.0593324	8.32094	0.839204	0.0427534	8.29071	0.937928	0.0118895	8.33153	1	FALSE
FO834906	BN49_0994	queD	highly similar to 6-carboxy-5,6,7, 8-tetrahydropterin synthase from Shigella flexneri (sp|P65872)	-0.0495759	7.92755	0.905891	-0.0454544	7.90996	0.957695	-0.00855159	7.89584	1	FALSE
FO834906	BN49_0995	cysJ	highly similar to sulfite reductase [NADPH] flavoprotein alpha-component from Klebsiella pneumoniae subsp. pneumoniae strain ATCC 700721 - MGH 78578 (sp|A6TD49)	-0.271407	6.97028	0.205427	-0.13477	7.0132	0.742121	-0.140833	6.88772	0.740784	FALSE
FO834906	BN49_0996	cysI	highly similar to sulfite reductase [NADPH] hemoprotein beta-component from Klebsiella pneumoniae subsp. pneumoniae strain ATCC 700721 - MGH 78578 (sp|A6TD48)	0.128925	6.91106	0.73175	-0.0885954	6.78294	0.88998	0.210715	6.86216	0.643654	FALSE
FO834906	BN49_0997	cysH	highly similar to phosphoadenosine phosphosulfate reductase from Klebsiella pneumoniae subsp. pneumoniae strain ATCC 700721 - MGH 78578 (sp|A6TD47)	-0.0231	8.72714	0.972126	-0.0327799	8.70166	0.973736	0.00445769	8.70075	1	FALSE
FO834906	BN49_0998	BN49_0998	highly similar to CRISPR-associated helicase Cas3 from Escherichia coli B171 (tr|B3WM41)	-0.00136879	11.1133	1	0.0666053	11.1265	0.659199	-0.0726815	11.1371	0.769834	FALSE
FO834906	BN49_0999	BN49_0999	highly similar to putative uncharacterized protein from Escherichia coli O17:K52:H18 strain UMN026 - ExPEC (tr|B7N6Z3)	0.0436464	6.98672	0.955532	-0.122809	6.88614	0.711737	0.160895	6.91925	0.723977	FALSE
FO834906	BN49_1000	BN49_1000	highly similar to CRISPR-associated protein from Escherichia coli O44:H18 strain 042 - EAEC (tr|D3GRU1)	0.166035	5.50807	0.824413	-0.00970866	5.39842	1	0.173057	5.49428	0.836108	FALSE
FO834906	BN49_1001	BN49_1001	highly similar to CRISPR-associated protein, Cse4 family from Escherichia coli O55:H7 strain CB9615 - EPEC (tr|D3QPV5)	-0.0167958	7.16606	1	0.0850186	7.19698	0.826783	-0.107545	7.20014	0.823611	FALSE
FO834906	BN49_1002	BN49_1002	highly similar to CRISPR-associated protein from Escherichia coli O44:H18 strain 042 - EAEC (tr|D3GRT9)	0.0226092	6.73476	1	0.0914094	6.74754	0.863806	-0.0717285	6.7701	0.942936	FALSE
FO834906	BN49_1003	BN49_1003	highly similar to N-terminal of putative CRISPR-associated protein, Cse3 family from Escherichia coli O55:H7 strain CB9615 - EPEC (tr|D3QPV3)	0.113243	4.73802	0.911321	0.071676	4.6954	0.990173	0.0388549	4.76421	1	FALSE
FO834906	BN49_1004	BN49_1004	highly similar to C-terminal of putative Crispr-associated protein, Cse3 family from Salmonella enterica (tr|B5MJY9)	0.0497801	5.03549	1	-0.0682947	4.9541	0.96992	0.112926	4.99562	0.972388	FALSE
FO834906	BN49_1005	BN49_1005	highly similar to CRISPR-associated protein Cas1 from Escherichia coli O139:H28 strain E24377A - ETEC (tr|A7ZQJ8)	0.0822695	8.04459	0.744452	0.0220487	7.99358	0.998565	0.0548748	8.04567	0.947155	FALSE
FO834906	BN49_1006	BN49_1006	highly similar to CRISPR-associated protein Cas2 from Escherichia coli O55:H7 strain CB9615 - EPEC (tr|D3QPV1)	-0.0341639	6.55273	0.989254	0.0968979	6.59649	0.826783	-0.136374	6.59226	0.821882	FALSE
FO834906	BN49_1007	BN49_1007	similar to putative uncharacterized protein from Citrobacter youngae (tr|C2B9H0)	0.0278334	6.54845	0.992314	-0.0260337	6.50066	1	0.0484751	6.52668	0.982319	FALSE
FO834906	BN49_1008	BN49_1008	wekaly similar to putative uncharacterized protein from Escherichia coli strain SMS-3-5 - SECEC (tr|B1LJ73)	-0.162592	7.58114	0.420377	-0.0599109	7.60888	0.91313	-0.106493	7.53942	0.821882	FALSE
FO834906	BN49_1009	BN49_1009	similar to putative uncharacterized protein from Escherichia coli strain SMS-3-5 - SECEC (tr|B1LJ72)	-0.0371383	7.42987	0.956566	-0.0296895	7.41343	0.994348	-0.0134277	7.40615	1	FALSE
FO834906	BN49_1010	iap	highly similar to alkaline phosphatase isozyme conversion from Escherichia coli O157:H7 (tr|Q8X7W5)	-0.0626145	6.69989	0.905891	0.0160883	6.71669	1	-0.0833765	6.69776	0.932264	FALSE
FO834906	BN49_1011	cysG1	highly similar to siroheme synthase 1 from Klebsiella pneumoniae subsp. pneumoniae strain ATCC 700721 - MGH 78578 (sp|A6TD45)	0.117283	5.88924	0.873592	-0.0244787	5.79735	1	0.135435	5.86741	0.942936	FALSE
FO834906	BN49_1012	cysD	highly similar to sulfate adenylyltransferase subunit 2 from Klebsiella pneumoniae subsp. pneumoniae strain ATCC 700721 - MGH 78578 (sp|A6TD44)	0.0276286	6.80691	0.991431	0.0153242	6.78048	1	0.0085344	6.80444	1	FALSE
FO834906	BN49_1013	cysN	highly similar to sulfate adenylyltransferase subunit 1 from Escherichia coli O8 strain IAI1 (sp|B7LXG3)	-0.0904644	6.42981	0.873592	-0.0498509	6.42985	0.98629	-0.0453597	6.39498	0.982452	FALSE
FO834906	BN49_1014	cysC	highly similar to adenylyl-sulfate kinase from Klebsiella pneumoniae subsp. pneumoniae strain ATCC 700721 - MGH 78578 (sp|A6TD42)	-0.206437	5.14006	0.691907	0.042255	5.23668	1	-0.253981	5.15148	0.720409	FALSE
FO834906	BN49_1015	ygbE	similar to putative cytochrome oxidase subunit from Escherichia coli O157:H7 (tr|Q8X7Y2)	-0.0916775	6.00294	0.888899	0.0130679	6.03427	1	-0.111667	6	0.940832	FALSE
FO834906	BN49_1016	ftsB	highly similar to cell division protein FtsB homolog from Klebsiella pneumoniae subsp. pneumoniae strain ATCC 700721 - MGH 78578 (sp|A6TD40)	3.56607	-0.458977	0.550109	NA	NA	NA	3.51817	-0.418655	0.720409	FALSE
FO834906	BN49_1017	ispD	highly similar to 2-C-methyl-D-erythritol 4-phosphate cytidylyltransferase from Klebsiella pneumoniae subsp. pneumoniae strain ATCC 700721 - MGH 78578 (sp|A6TD39)	1.88062	-0.759633	1	2.70401	-0.628629	0.937928	-0.856208	-0.512849	1	FALSE
FO834906	BN49_1018	ispF	highly similar 2-C-methyl-D-erythritol 2, 4-cyclodiphosphate synthase from Klebsiella pneumoniae subsp. pneumoniae strain ATCC 700721 - MGH 78578 (sp|A6TD38)	0.00149694	-0.653215	1	0.0729102	-0.628589	1	-0.0735781	-0.612791	1	FALSE
FO834906	BN49_1019	truD	highly similar to tRNA pseudouridine synthase D from Klebsiella pneumoniae subsp. pneumoniae strain ATCC 700721 - MGH 78578 (sp|A6TD37)	0.035714	6.87577	0.985252	-0.0718631	6.80202	0.91313	0.10441	6.83109	0.891746	FALSE
FO834906	BN49_1020	surE	highly similar to multifunctional protein SurE from Klebsiella pneumoniae strain 342 (sp|B5XV37)	0.00223977	6.9151	1	-0.0196976	6.88319	1	0.0189755	6.89497	1	FALSE
FO834906	BN49_1021	pimT	highly similar to protein-L-isoaspartate O-methyltransferase from Klebsiella pneumoniae subsp. pneumoniae strain ATCC 700721 - MGH 78578 (sp|A6TD35)	0.0556102	6.68096	0.953612	0.0827354	6.67346	0.938635	-0.0325919	6.71232	1	FALSE
FO834906	BN49_1022	nlpD	highly similar to lipoprotein NlpD from Salmonella typhi (sp|Q56131)	-0.1605	6.198	0.695585	-0.0825665	6.21586	0.937928	-0.0842342	6.14605	0.946003	FALSE
FO834906	BN49_1023	rpoS	highly similar to RNA polymerase sigma factor from Escherichia coli strain UTI89 - UPEC (tr|Q1R7V1)	-0.000726245	7.00968	1	-0.0684473	6.95696	0.916659	0.0628707	6.96655	0.94451	FALSE
FO834906	BN49_1024	BN49_1024	similar to putative cytoplasmic protein from Salmonella schwarzengrund (tr|B4TTU1)	0.0284929	4.8353	1	0.117838	4.85656	0.937928	-0.0932135	4.88436	0.968016	FALSE
FO834906	BN49_1025	BN49_1025	similar to major facilitator superfamily transporter from Enterobacter cancerogenus (tr|D2ZJL6)	0.16909	6.5997	0.702463	-0.0426625	6.47214	0.982568	0.206131	6.57181	0.720409	FALSE
FO834906	BN49_1026	BN49_1026	highly similar to possible LysR-family transcriptional regulator from Salmonella paratyphi C (tr|C0PWV5)	0.169805	5.65377	0.783389	0.139436	5.61736	0.859295	0.0239963	5.7122	1	FALSE
FO834906	BN49_1027	hosA	highly similar to transcriptional regulator HosA from Escherichia coli strain 55989 - EAEC (tr|B7LEF9)	-0.00118308	5.52116	1	-0.106678	5.45178	0.937928	0.0994144	5.46095	0.950663	FALSE
FO834906	BN49_1028	pad1	highly similar to probable aromatic acid decarboxylase from Escherichia coli O157:H7 (sp|P69772)	-0.315475	5.45223	0.427867	-0.235821	5.47424	0.709275	-0.0834512	5.31744	0.982452	FALSE
FO834906	BN49_1029	BN49_1029	highly similar to hydroxyaromatic non-oxidative decarboxylase C from Escherichia coli FVEC1412 (tr|D6IU76)	0.0146982	7.47436	1	0.0401932	7.46608	0.95456	-0.0301999	7.48466	0.987677	FALSE
FO834906	BN49_1030	BN49_1030	highly similar to hydroxyaromatic non-oxidative decarboxylase D from Escherichia coli B354 (tr|D6JE78)	0.0118604	8.06143	1	0.0245832	8.04761	0.990173	-0.0180609	8.06412	1	FALSE
FO834906	BN49_1031	BN49_1031	highly similar to C-terminal region of small toxic membrane polypeptide from Escherichia coli O55:H7 strain CB9615 - EPEC (tr|D3QPV9)	0.0862292	10.1971	0.524949	0.0534318	10.1596	0.800741	0.0278173	10.2136	0.968016	FALSE
FO834906	BN49_1032	mutS	highly similar to DNA mismatch repair protein MutS from Klebsiella pneumoniae subsp. pneumoniae strain ATCC 700721 - MGH 78578 (sp|A6TD24)	-0.0426017	7.64779	0.926988	-0.0913492	7.60293	0.821049	0.0443877	7.5916	0.968016	FALSE
FO834906	BN49_1033	BN49_1033	similar to putative cytoplasmic protein from Escherichia coli O7:K1 strain IAI39 - ExPEC (tr|B7NKC2)	0.0536959	7.22619	0.911579	-0.0634793	7.1475	0.937928	0.112112	7.18551	0.821882	FALSE
FO834906	BN49_1034	BN49_1034	similar to putative uncharacterized protein from Escherichia coli O7:K1 strain IAI39 - ExPEC (tr|B7NKB9)	-0.014159	8.74955	1	0.129469	8.80012	0.225699	-0.147301	8.80537	0.564258	FALSE
FO834906	BN49_1035	BN49_1035	highly similar to type VI secretion system effector, Hcp1 family from Enterobacter cloacae (tr|D6DXJ8)	0.0348858	10.2541	0.893421	0.104355	10.2687	0.208981	-0.0746026	10.2969	0.758941	FALSE
FO834906	BN49_1036	hmuV	highly similar to hemin import ATP-binding protein HmuV from Enterobacter cloacae (sp|Q84EY8)	-0.130952	6.42511	0.76599	-0.1441	6.40055	0.799202	0.00942831	6.34192	1	FALSE
FO834906	BN49_1037	BN49_1037	highly similar to transport system permease protein from Enterobacter sp. (tr|A4W9N7)	-0.0775534	6.7506	0.856922	0.0495691	6.79299	0.949691	-0.132035	6.76646	0.78157	FALSE
FO834906	BN49_1038	hmuT	similar to hemin-binding periplasmic protein HmuT from Yersinia pestis (sp|Q56991)	0.142253	5.95268	0.81208	0.0433895	5.87747	0.99947	0.0946715	5.96467	0.957602	FALSE
FO834906	BN49_1039	BN49_1039	similar to putative heme-hemoglobin transport protein from Escherichia coli O6:K15:H31 strain 536 - UPEC (tr|Q0TBV7)	-0.0702715	7.13688	0.873592	-0.0323711	7.13429	0.98315	-0.0426757	7.11084	0.985435	FALSE
FO834906	BN49_1040	BN49_1040	similar to putative tonB-dependent haemoglobin-transferrin-lactoferrin receptor from Erwinia tasmaniensis (tr|B2VEV7)	-0.00921124	7.71907	1	0.0622188	7.73283	0.917765	-0.0757354	7.73979	0.923017	FALSE
FO834906	BN49_1041	selW	highly similar to putative selenoprotein W-related protein from Erwinia pyrifoliae (tr|D2TB91)	-0.184829	3.48496	0.896248	-0.206893	3.46417	0.937928	0.0162351	3.37297	1	FALSE
FO834906	BN49_1042	BN49_1042	weakly similar to putative thiamine pyrophosphate enzyme, central domain family from Labrenzia alexandrii. It presents the N-terminal, C-terminal and central domains of thiamine pyrophosphate enzymes, according to Pfam.	0.000314955	9.641	1	-0.0271146	9.60649	0.960038	0.0220799	9.61798	0.987677	FALSE
FO834906	BN49_1043	BN49_1043	weakly similar to putative auxin efflux carrier from Desulfovibrio desulfuricans (tr|B8J1J6). It belongs to a family of membrane transporters (PF03547).	0.131617	10.6868	0.261885	0.164298	10.683	0.0231636	-0.0375264	10.7576	0.942936	FALSE
FO834906	BN49_1044	BN49_1044	highly similar to putative LysR-family transcriptional regulator from Klebsiella pneumoniae NTUH-K2044 (tr|C4XCL4)	-0.0306415	10.4462	0.888346	0.0186355	10.4497	0.980944	-0.0540928	10.4459	0.881242	FALSE
FO834906	BN49_1045	BN49_1045	highly similar to putative uncharacterized protein from Escherichia coli O6:K15:H31 strain 536 - UPEC (tr|Q0TEE4)	0.607682	0.580183	0.900947	-0.545069	0.20785	0.961301	1.13774	0.482659	0.843349	FALSE
FO834906	BN49_1046	sitD	similar to iron-manganese transport system membrane protein SitD from Escherichia coli strain SMS-3-5 - SECEC (tr|B1LE76)	-0.139039	6.87189	0.600761	-0.128327	6.85806	0.647223	-0.0161779	6.79726	1	FALSE
FO834906	BN49_1047	sitC	highly similar to iron transporter SitC from Salmonella enterica subsp. salamae (tr|B8Y8E9)	-0.345515	5.44318	0.470932	-0.334808	5.43304	0.172429	-0.0157121	5.25632	1	FALSE
FO834906	BN49_1048	BN49_1048	highly similar to iron transport protein, ATP-binding component from Salmonella paratyphi A (tr|Q5PE95)	0.0519956	6.55177	0.927891	-0.106615	6.45427	0.865121	0.152977	6.49221	0.782452	FALSE
FO834906	BN49_1049	sitA	highly similar to SitA from Escherichia coli O1:K1 - APEC (tr|Q27T41)	-0.0588846	5.6944	0.955532	-0.12281	5.64392	0.907075	0.0588739	5.62507	0.987677	FALSE
FO834906	BN49_1050	BN49_1050	highly similar to putative repressor of galETK operon from Yersinia frederiksenii (tr|C4SRY6)	-0.0848066	6.37281	0.873125	-0.138756	6.32782	0.808193	0.0469927	6.29456	0.994722	FALSE
FO834906	BN49_1051	BN49_1051	similar to putative sugar kinase-transcriptional regulator, ATPase domain from Escherichia coli O45:K1 strain S88 - ExPEC (tr|B7MFL8)	-0.319789	4.72118	0.529639	-0.135555	4.78436	0.937565	-0.192046	4.63689	0.897495	FALSE
FO834906	BN49_1052	BN49_1052	similar to putative uncharacterized protein from Escherichia coli B185 (tr|D6IFR3)	0.0033529	5.79894	1	-0.151713	5.70443	0.864515	0.148739	5.71708	0.888302	FALSE
FO834906	BN49_1053	BN49_1053	highly similar to putative phosphotransferase protein from Yersinia enterocolitica (tr|A1JSY0)	-0.0606148	6.88637	0.888611	0.115466	6.95247	0.75599	-0.17997	6.93508	0.614461	FALSE
FO834906	BN49_1054	BN49_1054	highly similar to Pts system, cellobiose-specific IIb component from Yersinia enterocolitica (tr|A1JSX9)	-0.247246	5.23689	0.771023	-0.0842211	5.3004	0.973736	-0.169758	5.1837	0.942936	FALSE
FO834906	BN49_1055	BN49_1055	highly similar to putative cellobiose-specific phosphotransferase from Yersinia enterocolitica (tr|A1JSX8)	-0.205279	6.68871	0.428707	0.0606739	6.79641	0.947517	-0.271451	6.71125	0.385762	FALSE
FO834906	BN49_1056	BN49_1056	highly similar to putative outer membrane porin from Yersinia enterocolitica (tr|A1JSX6). It belongs to LamB family of maltoporins (PF02264) according to Pfam.	0.0259442	7.35226	0.988012	0.0984309	7.36756	0.778261	-0.0765782	7.39113	0.902896	FALSE
FO834906	BN49_1057	BN49_1057	highly similar to possible beta-1,4 mannanase from Yersinia enterocolitica (tr|A1JSX4)	0.122462	7.4057	0.642536	0.0770485	7.36188	0.852161	0.0402535	7.43377	0.980142	FALSE
FO834906	BN49_1058	BN49_1058	highly similar to probable beta-glucosidase from Yersinia enterocolitica (tr|A1JSX3)	-0.0194715	7.25983	1	-0.102907	7.20054	0.799202	0.0778573	7.20082	0.942936	FALSE
FO834906	BN49_1059	fhlA	highly similar to formate hydrogenlyase transcriptional activator from Salmonella typhimurium (sp|P40734)	-0.112257	7.55237	0.707514	0.00641076	7.5906	1	-0.123405	7.54611	0.785355	FALSE
FO834906	BN49_1060	hypE	highly similar to hydrogenase isoenzymes formation protein HypE from Escherichia coli strain K12 (sp|P24193)	0.0447243	6.42689	0.955532	0.0184506	6.39287	1	0.0204732	6.4273	1	FALSE
FO834906	BN49_1061	hypD	highly similar to hydrogenase expression-formation protein HypD from Escherichia coli B088 (tr|D6I042)	0.0367411	7.04178	0.956566	-0.0933137	6.95813	0.812179	0.125688	6.98703	0.774608	FALSE
FO834906	BN49_1062	hypC	highly similar to hydrogenase isoenzymes formation protein HypC from Escherichia coli strain UTI89 - UPEC (tr|Q1R7X1)	0.130457	4.11144	0.927891	0.0645905	4.06843	1	0.0578576	4.13406	1	FALSE
FO834906	BN49_1063	hypB	highly similar to hydrogenase isoenzymes nickel incorporation protein HypB from Escherichia coli strain K12 (sp|P0AAN3)	-0.0019207	5.588	1	-0.128914	5.50809	0.865121	0.122994	5.51626	0.927132	FALSE
FO834906	BN49_1064	hypA	highly similar to probable hydrogenase nickel incorporation protein HypA from Klebsiella pneumoniae subsp. pneumoniae strain ATCC 700721 - MGH 78578 (sp|A6TCZ3)	0.277578	4.99694	0.632965	0.162819	4.91667	0.91313	0.109137	5.06602	0.94765	FALSE
FO834906	BN49_1065	hycA	highly similar to formate hydrogenlyase regulatory protein HycA from Escherichia coli O6 (tr|Q8CXY0)	-0.00991361	6.04936	1	-0.04567	6.01131	1	0.0301215	6.01735	1	FALSE
FO834906	BN49_1066	hycB	highly similar to formate hydrogenlyase subunit 2 from Shigella flexneri (sp|P0AAK3|)	-0.251542	5.61679	0.616603	-0.166136	5.64046	0.749547	-0.086522	5.51845	0.982125	FALSE
FO834906	BN49_1067	BN49_1067	similar to formate hydrogenlyase subunit 3 from Escherichia coli FVEC1412 (tr|D6IU61)	0.00730469	7.40488	1	-0.0663407	7.34784	0.91313	0.0693645	7.36225	0.942936	FALSE
FO834906	BN49_1068	hycD	highly similar to formate hydrogenlyase subunit 4 from Escherichia coli O6 (tr|Q8FEM1)	0.21051	5.47053	0.617534	0.0976735	5.39204	0.937928	0.109318	5.508	0.942936	FALSE
FO834906	BN49_1069	hycE	highly similar to formate hydrogenlyase, subunit E from Escherichia coli F11 (tr|B3HQ53)	-0.0495509	7.56866	0.911321	-0.051667	7.54592	0.917765	-0.00112397	7.53216	1	FALSE
FO834906	BN49_1070	BN49_1070	highly similar to formate hydrogenase-3 component F from Escherichia coli O6:K15:H31 strain 536 - UPEC (tr|Q0TEF7)	0.276899	5.45319	0.729356	0.00776162	5.28398	1	0.268585	5.45368	0.774608	FALSE
FO834906	BN49_1071	hycG	highly similar to formate hydrogenlyase subunit 7 from Escherichia coli strain K12 (sp|P16433)	0.486219	4.5934	0.37052	-0.234455	4.19809	0.811727	0.713974	4.50321	0.21246	FALSE
FO834906	BN49_1072	hycH	highly similar to formate hydrogenlyase maturation protein HycH from Escherichia coli O55:H7 strain CB9615 - EPEC (tr|D3QPR5)	0.0326347	5.37411	1	-0.0332887	5.31928	1	0.0611399	5.35009	0.994763	FALSE
FO834906	BN49_1073	hycI	highly similar to hydrogenase 3 maturation protease from Escherichia coli O55:H7 strain CB9615 - EPEC (tr|D3QPR4)	0.0509193	3.52973	1	0.222046	3.5871	0.875872	-0.179522	3.62848	0.949003	FALSE
FO834906	BN49_1074	BN49_1074	similar to putative exported protein from Citrobacter rodentium (tr|D2TLE1)	-0.148521	5.53315	0.872784	-0.022249	5.57611	1	-0.133444	5.51342	0.942936	FALSE
FO834906	BN49_1075	ascB	highly similar to cryptic 6-phospho-beta-glucosidase from Escherichia coli strain B - REL606 (tr|C6UC65)	-0.0229309	7.54392	0.980797	-0.0252468	7.5236	1	-0.0044951	7.52294	1	FALSE
FO834906	BN49_1076	BN49_1076	highly similar to C-terminal of putative PTS system, arbutin-, cellobiose-, and salicin-specific EIIBC component from Klebsiella pneumoniae strain 342 (tr|B5XV91)	-0.0296644	6.47124	1	0.0381913	6.48199	1	-0.0733649	6.48083	0.972388	FALSE
FO834906	BN49_1077	BN49_1077	highly similar to N-terminal of PTS system, arbutin-, cellobiose-, and salicin-specific, EIIBC component from Escherichia coli strain SMS-3-5 SECEC (tr|B1LQ34)	-0.110301	6.08373	0.8401	-0.0814646	6.07801	0.950313	-0.0344544	6.03276	1	FALSE
FO834906	BN49_1078	ascG	highly similar to putative transcriptional regulator AscG from Escherichia coli O55:H7 strain CB9615 - EPEC (tr|D3QPR1)	0.158133	6.62249	0.692536	-0.0332238	6.5046	1	0.187101	6.59851	0.723977	FALSE
FO834906	BN49_1079	hydN2	highly similar to electron transport protein HydN from Escherichia coli strain UTI89 - UPEC (tr|Q1R7Y7)	0.0206222	5.51078	1	0.0313179	5.49341	1	-0.0132592	5.51685	1	FALSE
FO834906	BN49_1080	hypF	highly similar to carbamoyltransferase HypF from Escherichia coli O55:H7 strain CB9615 - EPEC (tr|D3QPQ9)	-0.0879222	7.5184	0.840662	-0.155768	7.46515	0.386326	0.0636266	7.43022	0.952805	FALSE
FO834906	BN49_1081	BN49_1081	highly similar to putative high-affinity nickel-transporter from Enterobacter cloacae (tr|D5C8J3)	0.285042	6.15818	0.32594	0.0264088	6.0018	1	0.251158	6.16333	0.643654	FALSE
FO834906	BN49_1082	norW	highly similar to nitric oxide reductase FlRd-NAD(+) reductase from Klebsiella pneumoniae subsp. pneumoniae strain ATCC 700721 - MGH 78578 (sp|A6TCX6)	0.0224422	5.06278	1	0.0727462	5.06464	0.973736	-0.0550021	5.08974	0.994326	FALSE
FO834906	BN49_1083	norV	highly similar to anaerobic nitric oxide reductase flavorubredoxin from Klebsiella pneumoniae subsp. pneumoniae strain ATCC 700721 - MGH 78578 (sp|A6TCX5)	0.0309218	7.81512	0.955532	0.0158716	7.78676	1	0.0104748	7.81291	1	FALSE
FO834906	BN49_1084	norR	highly similar to anaerobic nitric oxide reductase transcription regulator NorR from Klebsiella pneumoniae subsp. pneumoniae strain ATCC 700721 - MGH 78578 (sp|A6TCX4)	0.185008	6.71535	0.520801	0.186681	6.69362	0.345651	-0.00690126	6.79593	1	FALSE
FO834906	BN49_1085	srlQ	highly similar to D-arabinose 5-phosphate isomerase from Escherichia coli O44:H18 strain 042 - EAEC (tr|D3GRP0)	0.077417	6.22098	0.927891	-0.263106	6.03723	0.187798	0.337941	6.09214	0.481124	FALSE
FO834906	BN49_1086	srlR	highly similar to putative glucitol operon repressor from Escherichia coli O55:H7 strain CB9615 - EPEC (tr|D3QPQ4)	-0.06538	5.31882	0.955532	-0.161665	5.25365	0.847382	0.0923742	5.23113	0.968016	FALSE
FO834906	BN49_1087	BN49_1087	highly similar to putative glucitol operon activator protein from Escherichia coli O6 (tr|Q8FEN9)	-0.139255	4.49729	0.927891	0.0154209	4.55636	1	-0.158825	4.49933	0.952493	FALSE
FO834906	BN49_1088	srlD	highly similar to sorbitol-6-phosphate dehydrogenase from Escherichia coli O103:H2 strain 12009 - EHEC (tr|C8U9D2)	-0.0112846	6.33747	1	0.0540051	6.34887	0.962225	-0.0711723	6.35543	0.972388	FALSE
FO834906	BN49_1089	srlB	highly similar to glucitol-sorbitol-specific phosphotransferase enzyme IIA component from Shigella flexneri (sp|P59784)	-0.18154	5.2057	0.805761	0.0815473	5.3155	0.942068	-0.267756	5.23769	0.763857	FALSE
FO834906	BN49_1090	srlE	highly similar to glucitol-sorbitol-specific phosphotransferase enzyme IIB component from Escherichia coli strain K12 (sp|P56580)	-0.0267872	6.89059	0.988012	0.0689307	6.91753	0.91313	-0.0999133	6.91518	0.862694	FALSE
FO834906	BN49_1091	BN49_1091	highly similar to PTS family, glucitol-sorbitol-specific enzyme IIC component from Escherichia coli O6:K15:H31 strain 536 - UPEC (tr|Q0TEH8|)	-0.00945882	5.33949	1	-0.032013	5.30494	1	0.0178389	5.31523	1	FALSE
FO834906	BN49_1092	mltB	highly similar to putative membrane-bound lytic murein transglycosylase B from Escherichia coli strain UTI89 - UPEC (tr|Q1R7Z9)	-0.000446266	6.88864	1	-0.00143143	6.86667	1	-0.00454433	6.8785	1	FALSE
FO834906	BN49_1093	BN49_1093	similar to ABC transporter related from Enterobacter sp. (tr|A4WDR2)	-0.0669803	6.3568	0.91983	-0.0530203	6.34306	0.963694	-0.0179125	6.31972	1	FALSE
FO834906	BN49_1094	BN49_1094	highly similar to ABC-type Mn2+-Zn2+ transport systems, permease components from Enterobacter cloacae (tr|D6DX55)	0.0868604	7.46997	0.795744	0.0525878	7.43128	0.941231	0.0300753	7.48564	0.991744	FALSE
FO834906	BN49_1095	BN49_1095	highly similar to putative periplasmic binding protein from Escherichia coli O6:K15:H31 strain 536 - UPEC (tr|Q0TB84)	-0.106562	8.6241	0.470324	-0.0363805	8.6371	0.94583	-0.0746596	8.59483	0.837976	FALSE
FO834906	BN49_1096	ygdA	highly similar to protein YgaD from Escherichia coli strain K12 (sp|P0A6G3)	-0.0269694	2.79562	1	-0.0462292	2.7837	1	0.0150761	2.76749	1	FALSE
FO834906	BN49_1097	recA	highly similar to protein RecA recombinase A from Klebsiella pneumoniae subsp. pneumoniae strain ATCC 700721 - MGH 78578 (sp|A6TCW1)	-0.807694	3.33219	0.105541	-1.34187	3.17016	0.00025055	0.535797	2.67063	0.727341	FALSE
FO834906	BN49_1098	recX	highly similar to regulatory protein RecX from Klebsiella pneumoniae subsp. pneumoniae strain ATCC 700721 - MGH 78578 (sp|A6TCW0)	-0.328192	3.39782	0.881189	0.0967094	3.60344	0.982243	-0.439223	3.43572	0.894816	FALSE
FO834906	BN49_1099	alaS	highly similar to alanyl-tRNA synthetase from Klebsiella pneumoniae subsp. pneumoniae strain ATCC 700721 - MGH 78578 (sp|A6TCV9)	NA	NA	NA	2.70402	-0.628629	0.937928	-2.69766	-0.61247	0.942936	FALSE
FO834906	BN49_1100	csrA	highly similar to carbon storage regulator from Escherichia coli O83:H1 strain NRG 857C - AIEC (tr|E4P4G3)	NA	NA	NA	NA	NA	NA	NA	NA	NA	FALSE
FO834906	BN49_1101	BN49_1101	similar to putative lipoprotein from Edwardsiella tarda strain EIB202 (tr|D0ZH94)	-0.027058	5.52411	1	0.0165629	5.52537	1	-0.0482593	5.52278	0.994763	FALSE
FO834906	BN49_1102	yqaB	highly similar to phosphatase YqaB from Escherichia coli strain K12 (sp|P77475)	-0.167832	6.14894	0.622476	-0.072086	6.17403	0.937928	-0.100296	6.10126	0.927132	FALSE
FO834906	BN49_1103	yqaA	highly similar to inner membrane protein YqaA from Shigella flexneri (sp|P0ADR1)	-0.0794184	5.34547	0.949721	-0.0975155	5.31941	0.937928	0.0108832	5.2876	1	FALSE
FO834906	BN49_1104	gshA	highly similar to glutamate--cysteine ligase from Klebsiella pneumoniae subsp. pneumoniae strain ATCC 700721 - MGH 78578 (sp|A6TCV4)	-0.176308	7.16623	0.432106	-0.175989	7.14616	0.265049	-0.00629846	7.06659	1	FALSE
FO834906	BN49_1105	luxS	highly similar to S-ribosylhomocysteine lyase from Klebsiella pneumoniae strain 342 (sp|B5XVC4)	-0.225849	5.06424	0.783389	-0.0420442	5.13209	1	-0.183324	5.0322	0.942936	FALSE
FO834906	BN49_1106	BN49_1106	highly similar to AraC family transcriptional regulator from Enterobacter cloacae (tr|D5C8G9)	-0.175709	5.35834	0.78573	-0.129959	5.36097	0.917765	-0.0517061	5.28141	0.995661	FALSE
FO834906	BN49_1107	leuA	similar to 2-isopropylmalate synthase from Pseudomonas stutzeri (sp|A4VNV6)	-0.00155295	7.14435	1	-0.106421	7.07326	0.804323	0.0991523	7.08366	0.87934	FALSE
FO834906	BN49_1108	emrB	highly similar to multidrug resistance protein B from Escherichia coli O6:K15:H31 strain 536 - UPEC (tr|Q0TEI9)	-0.0491841	7.3634	0.955532	-0.0355365	7.34918	0.982568	-0.0187226	7.33527	1	FALSE
FO834906	BN49_1109	emrA	highly similar to multidrug resistance protein A from Escherichia coli O157:H7 str. EC508 (tr|B3BZE8)	0.251938	6.66974	0.402576	0.10626	6.57006	0.863956	0.139746	6.71101	0.851936	FALSE
FO834906	BN49_1110	mcrB	highly similar to regulator of plasmid McrB operon from Escherichia coli strain UTI89 - UPEC (tr|Q1R814)	0.71756	6.97946	0.0004929	0.394824	6.76477	0.277829	0.319022	7.13242	0.703056	FALSE
FO834906	BN49_1111	BN49_1111	highly similar to putative uncharacterized protein from Escherichia coli O139:H28 strain E24377A - ETEC (tr|A7ZQB6)	0.281284	6.43164	0.474706	0.292567	6.41721	0.0773635	-0.0142984	6.56063	1	FALSE
FO834906	BN49_1112	ygaZ	highly similar to inner membrane protein YgaZ from Escherichia coli strain K12 (sp|P76630)	0.614343	8.05429	1.57e-08	0.352005	7.87968	4.23e-05	0.256265	8.19562	0.31956	FALSE
FO834906	BN49_1113	proX	highly similar to glycine betaine-binding periplasmic protein from Escherichia coli O6 (tr|Q8CVS8)	-0.0293366	7.43638	0.959883	-0.053815	7.40405	0.916659	0.0199687	7.39949	1	FALSE
FO834906	BN49_1114	proW	highly similar to glycine betaine-L-proline transport system permease protein ProW from Escherichia coli strain K12 (sp|P14176)	0.0648	6.85057	0.902517	0.0103565	6.80145	1	0.0496054	6.84595	0.97917	FALSE
FO834906	BN49_1115	proV	highly similar to glycine betaine-L-proline transport ATP-binding protein ProV from Salmonella typhimurium (sp|P17328)	0.040344	10.4466	0.843133	0.0233556	10.4171	0.95456	0.0120411	10.4484	1	FALSE
FO834906	BN49_1116	nrdF	highly similar to ribonucleoside-diphosphate reductase 2 subunit beta from Salmonella typhimurium (sp|P17424)	-0.12279	7.32292	0.707002	-0.00663315	7.35913	1	-0.122062	7.31029	0.821882	FALSE
FO834906	BN49_1117	nrdE	highly similar to ribonucleoside-diphosphate reductase from Escherichia coli O150:H5 strain SE15 (tr|D2NLI8)	-0.170116	7.92271	0.255525	-0.083744	7.94378	0.739902	-0.0912459	7.86929	0.809034	FALSE
FO834906	BN49_1118	nrdI	highly similar to protein NrdI from Klebsiella pneumoniae subsp. pneumoniae strain ATCC 700721 - MGH 78578 (sp|A6TCU0)	-0.0607777	5.9706	0.954841	-0.167295	5.90059	0.82368	0.102492	5.88048	0.94765	FALSE
FO834906	BN49_1119	nrdH	highly similar to glutaredoxin-like protein NrdH from Escherichia coli O6:K15:H31 strain 536 - UPEC (tr|Q0TEK2)	0.0903225	3.0837	1	-0.161545	2.92184	0.968387	0.240876	3.01278	0.97267	FALSE
FO834906	BN49_1120	BN49_1120	highly similar to putative carboxymuconolactone decarboxylase family protein from Escherichia coli O55:H7 strain CB9615 - EPEC (tr|D3QPM5)	0.086424	5.49506	0.916913	0.112403	5.4879	0.916659	-0.0325679	5.54082	1	FALSE
FO834906	BN49_1121	BN49_1121	similar to putative regulatory protein, GntR family from Escherichia coli O6:K15:H31 strain 536 - UPEC (tr|Q0TEK4)	0.0929427	6.8441	0.825705	0.0149121	6.78383	1	0.074047	6.84149	0.942936	FALSE
FO834906	BN49_1122	BN49_1122	similar to putative uncharacterized protein YgaM from Escherichia coli strain UTI89 - UPEC (tr|Q1R829)	0.0948893	7.62994	0.709551	0.0349835	7.57901	0.969379	0.0540817	7.63809	0.942936	FALSE
FO834906	BN49_1123	ygaC	highly similar to putative uncharacterized protein YgaC from Escherichia coli strain UTI89 - UPEC (tr|Q1R830)	-0.0977802	8.21358	0.572248	-0.000193416	8.24005	1	-0.102154	8.20326	0.723977	FALSE
FO834906	BN49_1124	BN49_1124	highly similar to putative membrane protein from Escherichia coli O44:H18 strain 042 - EAEC (tr|D3H4S9)	-0.00256533	7.81822	1	0.0171452	7.80811	1	-0.0244139	7.81735	0.994326	FALSE
FO834906	BN49_1125	BN49_1125	highly similar to DNA-binding protein H-NS from Escherichia coli O55:H7 strain CB9615 - EPEC (tr|D3QPM0)	-0.0833747	10.1666	0.520203	0.0625839	10.2181	0.808193	-0.150595	10.1892	0.357872	FALSE
FO834906	BN49_1126	BN49_1126	similar to putative uncharacterized protein from Enterobacter sp. (tr|A4WDN2)	-0.128891	6.66272	0.801503	0.0675704	6.73806	0.937928	-0.203773	6.68886	0.769834	FALSE
FO834906	BN49_1127	BN49_1127	highly similar to putative aspartyl-asparaginyl beta-hydroxylase from Dickeya dadantii (tr|D2BVV1)	-0.0619858	9.1435	0.783389	-0.0487999	9.12926	0.908315	-0.0181338	9.10912	0.994722	FALSE
FO834906	BN49_1128	BN49_1128	similar to putative sulfurtransferase from Escherichia coli B354 (tr|D6JE08)	0.063563	6.22025	0.916913	0.0323479	6.18345	1	0.0276026	6.22635	1	FALSE
FO834906	BN49_1129	BN49_1129	similar to putative ArsR-family transcriptional regulator from Escherichia coli O44:H18 strain 042 - EAEC (tr|D3H4S6)	0.327259	4.57186	0.685338	-0.131634	4.30431	0.95373	0.446463	4.51338	0.720409	FALSE
FO834906	BN49_1130	azoR4	similar to FMN-dependent NADH-azoreductase from Aeromonas salmonicida strain A449 (sp|A4SMX2)	-0.0836094	5.29747	0.932327	-0.0324473	5.30222	1	-0.0580155	5.27132	0.994722	FALSE
FO834906	BN49_1131	BN49_1131	similar to putative transcriptional regulator, LysR family from Serratia proteamaculans (tr|A8GJH0)	-0.124904	5.67176	0.862128	-0.083523	5.67077	0.951566	-0.0470113	5.61949	0.99519	FALSE
FO834906	BN49_1132	BN49_1132	highly similar to putative GAF modulated sigma54 specific transcriptional regulator, Fis family from Pantoea sp. (tr|C8Q3Q8)	-0.0523437	6.94603	0.963953	-0.0109136	6.94629	1	-0.0474915	6.93095	0.994722	FALSE
FO834906	BN49_1133	BN49_1133	highly similar to putative aldehyde dehydrogenase from Pantoea sp. (tr|C8Q3Q9)	-0.106353	7.59055	0.69542	-0.0250974	7.60859	0.990173	-0.0856412	7.5676	0.899049	FALSE
FO834906	BN49_1134	BN49_1134	highly similar to putative fimbrial-like protein from Klebsiella pneumoniae subsp. pneumoniae strain ATCC 700721 - MGH 78578 (tr|A6TCS5)	-0.0274271	10.008	0.91983	0.0417473	10.0214	0.865229	-0.0739659	10.0193	0.753611	FALSE
FO834906	BN49_1135	BN49_1135	weakly similar to putative fimbrial chaperone protein from Yersinia mollaretii ATCC 43969 (tr|C4SIA3)	0.048059	10.2901	0.797693	0.0996673	10.2953	0.32041	-0.0562286	10.33	0.86901	FALSE
FO834906	BN49_1136	BN49_1136	weakly similar to putative fimbrial usher protein from Escherichia coli O111:H- strain 11128 - EHEC (tr|C8UI30)	-0.0687092	9.00447	0.73466	-0.0723589	8.98183	0.826783	-0.00135964	8.95817	1	FALSE
FO834906	BN49_1137	BN49_1137	highly similar to putative fimbrial-like protein from Klebsiella pneumoniae NTUH-K2044 (tr|C4XCC0)	-0.140287	7.31393	0.772437	-0.0862182	7.31946	0.907075	-0.0584414	7.25866	0.982125	FALSE
FO834906	BN49_1138	BN49_1138	weakly similar to putative pilus assembly protein, chaperone PapD from Erwinia tasmaniensis (tr|B2VH38)	-0.107192	7.83665	0.571908	-0.0186122	7.85933	1	-0.0935631	7.81726	0.782452	FALSE
FO834906	BN49_1139	BN49_1139	weakly similar to type-1 fimbrial protein subunit from Serratia marcescens (sp|P22595). The putative protein encoded by this gene belongs to the fimbrial protein family PF00419, according to PFAM.	0.0361496	7.61069	0.945193	0.0654302	7.60458	0.902833	-0.0339251	7.63322	0.985435	FALSE
FO834906	BN49_1140	BN49_1140	similar to putative polar amino acid ABC transporter, periplasmic amino acid-binding protein from Yersinia kristensenii ATCC 33638 (tr|C4TSD7)	0.0775437	8.23967	0.716981	0.111342	8.23602	0.479094	-0.0395753	8.28625	0.964969	FALSE
FO834906	BN49_1141	BN49_1141	similar to putative uncharacterized protein from Enterobacter cloacae (tr|D6DSK2)	0.0311986	7.49112	0.970592	-0.0765727	7.41719	0.839	0.102879	7.44411	0.832961	FALSE
FO834906	BN49_1142	BN49_1142	highly similar to putative short-chain dehydrogenase-reductase SDR from Enterobacter sp. strain 638 (tr|A4WFS6)	0.0200149	6.41376	1	0.0747182	6.42118	0.937928	-0.0569919	6.441	0.994722	FALSE
FO834906	BN49_1143	BN49_1143	weakly similar to D-isomer specific 2-hydroxyacid dehydrogenase from Acinetobacter radioresistens SH164 (tr|D0T111)	0.223754	4.99233	0.672863	-0.163343	4.785	0.912183	0.381768	4.91418	0.566649	FALSE
FO834906	BN49_1144	BN49_1144	similar to putative class II aldolase-adducin domain protein from Mycobacterium smegmatis (tr|A0R7C9)	-0.0608578	6.62356	0.899918	-0.138151	6.56781	0.694848	0.0711028	6.54661	0.94765	FALSE
FO834906	BN49_1145	BN49_1145	highly similar to putative amino acid transporter (ABC superfamily, atp_bind and membrane) from Acinetobacter sp. (tr|Q6FCP0)	0.0428628	7.63157	0.911579	0.0310297	7.60552	0.973355	0.00609879	7.63838	1	FALSE
FO834906	BN49_1146	BN49_1146	highly similar to putative amino acid transporter (ABC superfamily, peri_bind) from Acinetobacter sp. (tr|Q6FCP1)	0.114829	6.4754	0.867168	0.096714	6.44196	0.863806	0.0153496	6.51274	1	FALSE
FO834906	BN49_1147	BN49_1147	highly similar to putative oxidoreductase from Acinetobacter sp. (tr|Q6FCP2)	-0.00334638	6.9745	1	-0.0800547	6.91587	0.937928	0.0722081	6.92549	0.968016	FALSE
FO834906	BN49_1148	BN49_1148	weakly similar to xylose isomerase domain protein TIM barrel from Sideroxydans lithotrophicus (tr|D5CTL8)	-0.126602	6.1666	0.771023	-0.137272	6.14166	0.826783	0.00486446	6.08747	1	FALSE
FO834906	BN49_1149	BN49_1149	highly similar to putative agmatinase from Pantoea sp. At-9b (tr|C8Q7H1)	-0.00422113	6.77313	1	0.0294425	6.77007	1	-0.0406521	6.77901	0.994763	FALSE
FO834906	BN49_1150	BN49_1150	similar to putative transcriptional regulator, LysR family from Pseudomonas mendocina (tr|A4XT97)	0.0457536	7.17373	0.935753	0.026029	7.14191	1	0.0144289	7.17696	1	FALSE
FO834906	BN49_1151	BN49_1151	highly similar to putative transcriptional regulator, BadM-Rrf2 family from Enterobacter sp. (tr|A4WA40)	-0.105783	4.06557	0.970114	0.0314272	4.08807	1	-0.134299	4.07312	0.98104	FALSE
FO834906	BN49_1152	oqxB	highly similar to RND family multidrug efflux permease protein OqxB from Enterobacter cloacae (tr|D5C9M7)	-0.0437031	7.61792	0.931716	0.0902592	7.66364	0.746131	-0.138389	7.65453	0.727243	FALSE
FO834906	BN49_1153	BN49_1153	highly similar to putative efflux transporter, RND family, MFP subunit from Enterobacter sp. (tr|A4WA38)	-0.0685333	7.18764	0.890965	-0.128548	7.13984	0.631887	0.0543362	7.11492	0.97917	FALSE
FO834906	BN49_1154	BN49_1154	highly similar to putative transcriptional regulator, AraC family from Enterobacter cloacae (tr|D6DNF1)	0.492136	3.40554	0.707451	0.1801	3.18589	0.937928	0.306423	3.47593	0.942936	FALSE
FO834906	BN49_1155	BN49_1155	highly similar to C-terminal of putative uncharacterized protein from Klebsiella pneumoniae subsp. pneumoniae strain ATCC 700721 - MGH 78578 (tr|A6TCQ2)	-0.0472398	5.55139	0.984143	-0.00220858	5.55307	1	-0.0515752	5.54085	0.987677	FALSE
FO834906	BN49_1156	BN49_1156	highly similar to SsrA-binding protein from Klebsiella pneumoniae subsp. pneumoniae strain ATCC 700721 - MGH 78578 (sp|A6TCM7)	-0.577529	5.40964	0.0387241	-0.286775	5.51224	0.345891	-0.294168	5.23585	0.720292	FALSE
FO834906	BN49_1157	BN49_1157	highly similar to UPF0083 protein YfjG from Shigella flexneri (sp|P0AGL6)	0.750794	0.0621273	0.901051	0.852929	0.0880136	0.95373	-0.112601	0.280466	1	FALSE
FO834906	BN49_1158	rnfH	highly similar to protein RnfH from Klebsiella pneumoniae strain 342 (sp|B5XVJ5)	0.219165	4.52545	0.750028	-0.047856	4.36883	1	0.260877	4.49868	0.814115	FALSE
FO834906	BN49_1159	smpA	highly similar to small protein A from Escherichia coli strain UTI89 - UPEC (tr|Q1R8A7)	-0.410689	2.38712	0.730563	-0.869351	2.22213	0.250198	0.455245	2.00649	0.85593	FALSE
FO834906	BN49_1160	recN	highly similar to DNA repair protein from Escherichia coli O44:H18 strain 042 - EAEC (tr|D3H4M9)	0.00274555	7.3	1	-0.0230401	7.26629	1	0.0210812	7.27857	1	FALSE
FO834906	BN49_1161	ppnK	highly similar to probable inorganic polyphosphate-ATP-NAD kinase from Klebsiella pneumoniae subsp. pneumoniae strain ATCC 700721 - MGH 78578 (sp|A6TCM2)	0.800355	-0.553008	1	1.37742	-0.435862	0.969379	-0.58531	-0.331848	1	FALSE
FO834906	BN49_1162	grpE	highly similar to protein GrpE from Klebsiella pneumoniae subsp. pneumoniae strain ATCC 700721 - MGH 78578 (sp|A6TCM1)	NA	NA	NA	NA	NA	NA	NA	NA	NA	FALSE
FO834906	BN49_1163	yfjD	highly similar to UPF0053 inner membrane protein YfjD from Escherichia coli strain K12 (sp|P37908)	-0.178303	6.91782	0.631942	0.0374175	7.00302	0.990173	-0.222111	6.92733	0.628156	FALSE
FO834906	BN49_1164	BN49_1164	highly similar to putative cytochrome C-type biogenesis protein from Escherichia coli O6:K15:H31 strain 536 - UPEC (tr|Q0TEM8)	0.270021	6.02865	0.365764	-0.0297672	5.85514	1	0.295134	6.00779	0.451861	FALSE
FO834906	BN49_1165	ffh	highly similar to putative signal recognition particle protein from Escherichia coli strain UTI89 - UPEC (tr|Q1R8B5)	0.546007	2.50444	0.557445	0.159031	2.29168	0.990173	0.384403	2.56646	0.85593	FALSE
FO834906	BN49_1166	rpsP	highly similar to 30S ribosomal protein S16 from Klebsiella pneumoniae subsp. pneumoniae strain ATCC 700721 - MGH 78578 (sp|A6TCL7)	NA	NA	NA	1.91098	-0.73549	1	-1.90653	-0.719277	1	FALSE
FO834906	BN49_1167	rimM	highly similar to ribosome maturation factor RimM from Klebsiella pneumoniae subsp. pneumoniae strain ATCC 700721 - MGH 78578 (sp|A6TCL6)	2.65606	-0.65364	0.873592	NA	NA	NA	2.60995	-0.613113	0.942936	FALSE
FO834906	BN49_1168	trmD	highly similar to tRNA (guanine-N(1)-)-methyltransferase from Klebsiella pneumoniae subsp. pneumoniae strain ATCC 700721 - MGH 78578 (sp|A6TCL5)	2.67166	-0.652577	0.873592	2.70754	-0.628438	0.937928	-0.0785761	-0.419203	1	FALSE
FO834906	BN49_1169	rplS	highly similar to 50S ribosomal protein L19 from Klebsiella pneumoniae subsp. pneumoniae strain ATCC 700721 - MGH 78578 (sp|A6TCL4)	NA	NA	NA	1.91407	-0.735329	1	-1.9144	-0.718902	1	FALSE
FO834906	BN49_1170	BN49_1170	similar to putative uncharacterized protein from Cronobacter turicensis (tr|C9XYB0)	1.31213	-0.459534	0.927891	2.05107	-0.265886	0.812006	-0.75091	-0.0969394	0.991744	FALSE
FO834906	BN49_1171	BN49_1171	similar to putative PepSY-associated TM helix domain protein from Enterobacter sp. (tr|A4WDG9)	-0.0380864	6.15649	0.99125	-0.0244521	6.14436	1	-0.0182199	6.13483	1	FALSE
FO834906	BN49_1172	BN49_1172	highly similar to putative outer membrane lipoprotein from Escherichia coli O44:H18 strain 042 - EAEC (tr|D3H4L9)	0.171008	5.72195	0.764959	0.138931	5.68386	0.864515	0.0292023	5.77927	1	FALSE
FO834906	BN49_1173	yfiN	similar to probable diguanylate cyclase YfiN from Escherichia coli strain K12 (sp|P46139)	-0.257769	6.08998	0.463523	-0.0485323	6.16646	0.98945	-0.214981	6.05298	0.720409	FALSE
FO834906	BN49_1174	yfiR	similar to putative uncharacterized protein YfiR from Escherichia coli O55:H7 strain CB9615 - EPEC (tr|D3QNW1)	-0.0596434	6.08069	0.940018	-0.0515905	6.06533	0.973736	-0.0130407	6.04547	1	FALSE
FO834906	BN49_1175	aroF	highly similar to phospho-2-dehydro-3-deoxyheptonate aldolase, Tyr-sensitive from Escherichia coli O6 (tr|Q8FEZ4)	0.0316935	6.99108	1	-0.0220515	6.94453	1	0.0504953	6.97114	0.97267	FALSE
FO834906	BN49_1176	BN49_1176	highly similar to chorismate mutase-T and prephenate dehydrogenase from Escherichia coli O150:H5 strain SE15 (tr|D2NLF2)	0.0603488	5.6686	0.972044	-0.0310998	5.59991	1	0.0878345	5.6453	0.972388	FALSE
FO834906	BN49_1177	BN49_1177	highly similar to SMP-30-Gluconolaconase-LRE domain protein from Salmonella schwarzengrund (tr|B4TS47)	0.0393062	6.59607	0.96862	-0.00292241	6.55498	1	0.0359937	6.58632	0.994763	FALSE
FO834906	BN49_1178	pheA	highly similar to chorismate mutase-prephenate dehydratase from Escherichia coli 101-1 (tr|B3XIE1)	0.0576027	6.30555	0.951393	-0.0420936	6.23592	1	0.0930219	6.27722	0.942936	FALSE
FO834906	BN49_1179	yhbH	highly similar to putative YhbH sigma 54 modulator from Escherichia coli strain UTI89 - UPEC (tr|Q1R8C7)	0.00889867	6.0041	1	0.0814123	6.01797	0.937928	-0.0764977	6.03546	0.950823	FALSE
FO834906	BN49_1180	BN49_1180	highly similar to putative uncharacterized protein from Escherichia coli strain UTI89 - UPEC (tr|Q1R8D0)	-3.83395	-0.372881	0.428077	0.0992589	0.0236894	1	-3.89417	-0.331262	0.626864	FALSE
FO834906	BN49_1181	rluD	highly similar to ribosomal large subunit pseudouridine synthase D from Salmonella typhimurium (sp|P65836)	-0.638186	6.96338	5.97e-09	-0.278311	7.09534	0.00886451	-0.365048	6.78982	0.0285196	FALSE
FO834906	BN49_1182	yfiH	highly similar to putative uncharacterized protein YfiH from Escherichia coli O8 strain IAI1 (tr|B7M964)	0.0777708	6.10833	0.901102	-0.0700465	6.01533	0.96418	0.141656	6.06689	0.861995	FALSE
FO834906	BN49_1183	clpB	highly similar to chaperone protein ClpB from Salmonella typhimurium (sp|Q7CQ01)	0.253455	8.57009	0.00810145	0.0915697	8.46378	0.613287	0.156524	8.60336	0.372408	FALSE
FO834906	BN49_1184	BN49_1184	highly similar to putative uncharacterized protein from Escherichia coli MS 200-1 (tr|D8BBA7)	NA	NA	NA	NA	NA	NA	NA	NA	NA	FALSE
FO834906	BN49_1190	dkgB	highly similar to 2,5-diketo-D-gluconic acid reductase B from Escherichia coli O157:H7 (sp|Q8X7Z7)	0.0339933	5.69966	1	0.00951933	5.66763	1	0.0198014	5.69534	1	FALSE
FO834906	BN49_1191	yafC	highly similar to predicted DNA-binding transcriptional regulator from Escherichia coli strain B - REL606 (tr|C6UAT3)	-0.119266	4.96423	0.888611	-0.0480616	4.97956	1	-0.0736753	4.93003	0.989665	FALSE
FO834906	BN49_1192	BN49_1192	highly similar to putative drug efflux protein from Salmonella typhimurium (tr|D0ZL09)	-0.123144	5.53112	0.8489	-0.134289	5.50514	0.887044	0.00697158	5.45426	1	FALSE
FO834906	BN49_1193	BN49_1193	highly similar to UPF0294 protein KPK_4510 from Klebsiella pneumoniae strain 342 (sp|B5Y1G7)	0.0302133	4.31704	1	0.0466558	4.30588	1	-0.0209525	4.33124	1	FALSE
FO834906	BN49_1194	BN49_1194	highly similar to SAM-dependent methyltransferase from Escherichia coli B354 (tr|D6J6Y1)	0.0398922	5.9819	1	0.0268013	5.95208	1	0.00599365	5.98488	1	FALSE
FO834906	BN49_1195	mltD	highly similar to membrane-bound lytic murein transglycosylase D from Escherichia coli O44:H18 strain 042 - EAEC (tr|D3GS39)	-0.0697537	7.55719	0.81208	0.030705	7.58522	0.973355	-0.104705	7.56271	0.796016	FALSE
FO834906	BN49_1196	gloB	highly similar to hydroxyacylglutathione hydrolase from Klebsiella pneumoniae subsp. pneumoniae strain ATCC 700721 - MGH 78578 (sp|A6T510)	-0.0422128	5.91467	0.994441	0.0827475	5.95612	0.937928	-0.130384	5.94667	0.92074	FALSE
FO834906	BN49_1197	yafS	highly similar to putative S-adenosyl-L-methionine-dependent methyltransferase from Escherichia coli O1:K1 - APEC (tr|A1A7Q4)	0.151788	7.13992	0.662135	0.0253528	7.05425	1	0.12202	7.14279	0.861563	FALSE
FO834906	BN49_1198	rnhA	highly similar to ribonuclease H from Klebsiella pneumoniae subsp. pneumoniae strain ATCC 700721 - MGH 78578 (sp|A6T512)	-0.380595	4.55395	0.51548	-0.676427	4.41749	0.0152328	0.292917	4.21668	0.821882	FALSE
FO834906	BN49_1199	dnaQ	highly similar to DNA polymerase III, epsilon chain from Escherichia coli O6 (tr|Q8FKY4)	NA	NA	NA	4.13988	-0.265575	0.372175	-4.14143	-0.248683	0.481124	FALSE
FO834906	BN49_1200	yfiE	highly similar to predicted DNA-binding transcriptional regulator, LysR-type from Escherichia coli O111:H- strain 11128 - EHEC (tr|C8UEE3)	0.0708967	7.55634	0.817931	0.0265518	7.5122	0.99268	0.0392807	7.56008	0.97917	FALSE
FO834906	BN49_1201	eamB	highly similar to cysteine-O-acetylserine efflux protein from Klebsiella pneumoniae subsp. pneumoniae strain ATCC 700721 - MGH 78578 (sp|A6T515)	0.185803	6.56436	0.549622	0.0135686	6.45619	1	0.16702	6.5622	0.77024	FALSE
FO834906	BN49_1202	yafV	highly similar to UPF0012 hydrolase YafV from Escherichia coli strain K12 (sp|Q47679)	-0.291661	3.79641	0.744446	-0.242575	3.80653	0.854173	-0.0533143	3.66254	1	FALSE
FO834906	BN49_1203	fadE	highly similar to acyl-coenzyme A dehydrogenase from Escherichia coli strain K12 (sp|Q47146)	-0.0933299	7.8609	0.74392	-0.100537	7.83589	0.726503	0.00242616	7.79952	1	FALSE
FO834906	BN49_1204	gmhA	highly similar to phosphoheptose isomerase from Klebsiella pneumoniae subsp. pneumoniae strain ATCC 700721 - MGH 78578 (sp|A6T518)	1.88399	-0.759407	1	2.70754	-0.628438	0.937928	-0.860649	-0.512192	1	FALSE
FO834906	BN49_1205	yafJ	highly similar to putative glutamine amidotransferase YafJ from Escherichia coli strain K12 (sp|Q47147)	0.130925	5.90667	0.777217	0.191915	5.91637	0.642696	-0.0644699	5.99082	0.978107	FALSE
FO834906	BN49_1206	yafK	highly similar to putative uncharacterized protein YafK from Escherichia coli O55:H7 strain CB9615 - EPEC (tr|D3QWP6)	-0.140112	6.43098	0.730563	-0.0458447	6.45563	0.973736	-0.0980001	6.3965	0.942936	FALSE
FO834906	BN49_1207	nqrA	highly similar to Na(+)-translocating NADH-quinone reductase subunit A from Klebsiella pneumoniae subsp. pneumoniae strain ATCC 700721 - MGH 78578 (sp|A6T521)	-0.18879	6.13355	0.624192	-0.150816	6.13104	0.826087	-0.044575	6.04602	0.994722	FALSE
FO834906	BN49_1208	nqrB	highly similar to Na(+)-translocating NADH-quinone reductase subunit B from Klebsiella pneumoniae subsp. pneumoniae strain ATCC 700721 - MGH 78578 (sp|A6T522)	0.0313659	7.20352	0.988012	-0.0531028	7.14122	0.937928	0.0814257	7.1674	0.942936	FALSE
FO834906	BN49_1209	nqrC	similar to Na(+)-translocating NADH-quinone reductase subunit C from Yersinia pestis (sp|Q8ZBZ2)	0.16506	5.92108	0.70633	0.195625	5.91501	0.526254	-0.034785	6.00678	0.995661	FALSE
FO834906	BN49_1210	nqrD	highly similar to Na(+)-translocating NADH-quinone reductase subunit D from Serratia proteamaculans (sp|A8GAC2)	0.224902	6.52608	0.428358	0.0347356	6.40755	0.990173	0.184246	6.53428	0.720409	FALSE
FO834906	BN49_1211	nqrE	highly similar to Na(+)-translocating NADH-quinone reductase subunit E from Klebsiella pneumoniae subsp. pneumoniae strain ATCC 700721 - MGH 78578 (sp|A6T525)	0.0159611	6.58194	1	0.0254516	6.5657	1	-0.0132873	6.58452	1	FALSE
FO834906	BN49_1212	nqrF	highly similar to Na(+)-translocating NADH-quinone reductase subunit F from Klebsiella pneumoniae subsp. pneumoniae strain ATCC 700721 - MGH 78578 (sp|A6T526)	-0.00571311	6.37302	1	0.0469662	6.38023	0.97995	-0.0598245	6.38718	0.974056	FALSE
FO834906	BN49_1213	BN49_1213	highly similar to putative uncharacterized protein from Yersinia bercovieri (tr|C4S1Q0)	-0.0375077	5.35318	1	-0.213671	5.2502	0.806452	0.17046	5.24056	0.895937	FALSE
FO834906	BN49_1214	ugpQ2	similar to glycerophosphodiester phosphodiesterase from Serratia odorifera (tr|D4DWM3)	-0.0856024	6.36255	0.883544	0.137081	6.45316	0.799202	-0.228074	6.42442	0.51287	FALSE
FO834906	BN49_1215	dinB	highly similar to DNA polymerase IV from Shigella sonnei (sp|Q3Z5A4)	0.16686	6.44205	0.684519	-0.0301656	6.32249	1	0.1925	6.41988	0.723977	FALSE
FO834906	BN49_1216	yafP	similar to uncharacterized N-acetyltransferase YafP from Escherichia coli strain K12 (sp|Q47158)	0.624378	3.24639	0.367453	0.154056	2.96488	0.969379	0.469526	3.3053	0.727341	FALSE
FO834906	BN49_1217	pepD	highly similar to aminoacyl-histidine dipeptidase (peptidase D) from Escherichia coli O127:H6 strain E2348-69 - EPEC (tr|B7UJC5)	0.236699	6.33277	0.504355	-0.0231129	6.17793	1	0.254888	6.31465	0.643654	FALSE
FO834906	BN49_1218	gpt	highly similar to xanthine phosphoribosyltransferase from Klebsiella pneumoniae subsp. pneumoniae strain ATCC 700721 - MGH 78578 (sp|A6T532)	-0.185969	4.4731	0.895034	-0.361149	4.39151	0.4738	0.171424	4.28567	0.955172	FALSE
FO834906	BN49_1219	BN49_1219	highly similar to UPF0255 protein KPN78578_02430 from Klebsiella pneumoniae subsp. pneumoniae strain ATCC 700721 - MGH 78578 (sp|A6T533)	-0.081736	6.37238	0.911579	-0.0110799	6.38712	1	-0.0765375	6.35683	0.97267	FALSE
FO834906	BN49_1220	crl	highly similar to sigma factor-binding protein Crl from Citrobacter koseri (sp|A8AKP8)	0.223391	5.81807	0.576335	-0.00918676	5.67865	1	0.227711	5.80587	0.720409	FALSE
FO834906	BN49_1221	ygaL	highly similar to putative transcriptional regulator from Escherichia coli O157:H7 (tr|Q8X939)	-0.00952834	5.24855	1	-0.0414155	5.20754	1	0.0292156	5.22066	1	FALSE
FO834906	BN49_1222	gabP	highly similar to gamma-aminobutyrate permease from Escherichia coli strain K12 (sp|P25527)	-0.113921	6.32345	0.807085	-0.0911353	6.31494	0.932872	-0.027162	6.26768	1	FALSE
FO834906	BN49_1223	gabT	highly similar to 4-aminobutyrate aminotransferase from Escherichia coli strain K12 (sp|P22256)	-0.197259	5.35079	0.685177	-0.0541	5.39642	0.991817	-0.149198	5.31195	0.898152	FALSE
FO834906	BN49_1224	gabD	highly similar to succinate-semialdehyde dehydrogenase I, NADP-dependent from Escherichia coli O7:K1 strain IAI39 - ExPEC (tr|B7NSE2)	0.0956977	6.6809	0.835513	0.0361097	6.62941	0.983337	0.0539991	6.6897	0.97917	FALSE
FO834906	BN49_1225	BN49_1225	highly similar to putative FAD-dependent oxidoreductase from Escherichia coli O139:H28 (strain E24377A - ETEC (tr|A7ZQ91)	0.0187993	7.09495	1	-0.119963	7.00702	0.676758	0.134299	7.02712	0.756076	FALSE
FO834906	BN49_1226	csiD	highly similar to protein CsiD from Klebsiella pneumoniae strain 342 (sp|B5Y1D2)	-0.0419326	5.75965	1	-0.0139612	5.75757	1	-0.0296882	5.7423	1	FALSE
FO834906	BN49_1227	BN49_1227	highly similar to UPF0386 protein KPN78578_02510 from Klebsiella pneumoniae subsp. pneumoniae strain ATCC 700721 - MGH 78578 (sp|A6T541)	-0.162769	5.94942	0.707002	-0.152587	5.93571	0.811727	-0.0151782	5.86183	1	FALSE
FO834906	BN49_1228	yjhP	highly similar to uncharacterized protein YjhP from Escherichia coli strain K12 (sp|P39367)	-0.0746873	5.78354	0.924273	-0.105021	5.74758	0.91313	0.0234528	5.72256	1	FALSE
FO834906	BN49_1229	BN49_1229	highly similar to putative uncharacterized protein from Klebsiella pneumoniae subsp. pneumoniae strain ATCC 700721 - MGH 78578 (tr|A6T543)	0.0192456	9.10553	0.976663	0.0748202	9.11282	0.718216	-0.0603297	9.133	0.871685	FALSE
FO834906	BN49_1230	lpd	similar to dihydrolipoyl dehydrogenase from Rhodococcus erythropolis (tr|C0ZMP4)	0.0485	7.57861	0.889413	0.00479714	7.53538	1	0.039454	7.57081	0.97267	FALSE
FO834906	BN49_1231	BN49_1231	weakly similar to dihydrolipoyllysine-residue acetyltransferase component of pyruvate dehydrogenase complex from Rhizobium meliloti (sp|Q9R9N3). It presents the 2-oxoacid dehydrogenases acyltransferase catalytic domain, as well as one biotin and two e3 binding domains, according to Pfam.	0.0433757	7.34285	0.953488	-0.117378	7.24332	0.748675	0.157215	7.27601	0.721528	FALSE
FO834906	BN49_1232	BN49_1232	highly similar to putative acetoin:2, 6-dichlorophenolindophenol oxidoreductasesubunit beta from Acinetobacter baumannii (tr|B7I5X2)	0.189688	6.6648	0.463523	0.165616	6.62982	0.612032	0.0196756	6.73458	1	FALSE
FO834906	BN49_1233	BN49_1233	highly similar to acetoin:2, 6-dichlorophenolindophenol oxidoreductase alpha subunit from Acinetobacter baumannii (tr|B7I5X1)	0.131987	7.51937	0.473682	-0.00151804	7.43116	1	0.12784	7.51016	0.720409	FALSE
FO834906	BN49_1234	BN49_1234	highly similar to putative transcriptional regulatory protein from Serratia odorifera (tr|D1RTE8)	-0.0191077	8.97199	0.995002	0.0319507	8.97689	0.963694	-0.0565791	8.97896	0.887792	FALSE
FO834906	BN49_1235	BN49_1235	similar to putative acetyl-CoA carboxylase, biotin carboxyl carrier protein from Dickeya dadantii (tr|C8QR26)	0.0784245	8.96839	0.686152	0.0242649	8.92012	0.969379	0.0483833	8.97108	0.942936	FALSE
FO834906	BN49_1236	accC2	highly similar to putative biotin carboxylase A subunit of acetyl-CoA carboxylase from Photorhabdus luminescens (tr|Q7N028)	-0.12902	7.92065	0.466653	-0.091301	7.91819	0.694848	-0.0430449	7.86412	0.962567	FALSE
FO834906	BN49_1237	BN49_1237	highly similar to putative Glu-Leu-Phe-Val dehydrogenase from Pantoea sp. (tr|C8QEF4)	-0.110124	7.65067	0.619957	-0.0720169	7.64825	0.830359	-0.0430618	7.60419	0.972388	FALSE
FO834906	BN49_1238	BN49_1238	highly similar to putative membrane protein from Erwinia carotovora subsp. atroseptica (tr|Q6CYL7)	0.0212082	7.09215	1	0.110361	7.11692	0.812184	-0.0935284	7.13784	0.912547	FALSE
FO834906	BN49_1239	BN49_1239	highly similar to putative extracellular solute-binding protein from Erwinia carotovora subsp. atroseptica (tr|Q6CYL8)	-0.00357054	7.40947	1	0.00835455	7.39419	1	-0.0158195	7.40317	1	FALSE
FO834906	BN49_1240	BN49_1240	highly similar to putative allophanate hydrolase subunit 1 from Pantoea sp. (tr|Q6CYL9)	0.055825	5.59727	0.96826	0.0506914	5.57304	0.99268	0.00118249	5.61291	1	FALSE
FO834906	BN49_1241	BN49_1241	highly similar to putative urea amidolyase related protein from Pantoea sp. (tr|C8QD94)	-0.10983	6.43026	0.81208	-0.0539656	6.43592	0.964373	-0.0594587	6.39258	0.972388	FALSE
FO834906	BN49_1242	BN49_1242	highly similar to putative LamB-YcsF family protein from Pantoea sp. (tr|C8QD93)	-0.0378201	5.54155	1	-0.165218	5.4626	0.826783	0.124207	5.45279	0.934394	FALSE
FO834906	BN49_1243	BN49_1243	highly similar to putative aminotransferase class I and II from Pantoea sp (tr|C8QI81)	0.0396754	7.15942	0.955532	0.107989	7.17235	0.812184	-0.0725677	7.20301	0.942936	FALSE
FO834906	BN49_1244	nac	highly similar to putative nitrogen assimilation regulatory protein from Erwinia carotovora subsp. atroseptica (tr|Q6CYM4)	-0.0017864	7.24016	1	-0.0273376	7.20644	0.990173	0.0210643	7.21656	1	FALSE
FO834906	BN49_1245	BN49_1245	similar to putative biotin-lipoyl attachment domain-containing protein from Pantoea sp. (tr|C8QI79)	-0.0828332	5.17986	0.95802	0.107882	5.25616	0.936839	-0.195582	5.22481	0.87934	FALSE
FO834906	BN49_1246	BN49_1246	highly similar to putative short-chain dehydrogenase-reductase SDR from Pantoea sp. (tr|C8QI78)	-0.200084	6.66875	0.487157	-0.0807922	6.70552	0.937928	-0.124518	6.6163	0.857512	FALSE
FO834906	BN49_1247	BN49_1247	highly similar to putative polar amino acid ABC transporter, inner membrane subunit from Pantoea sp. (tr|C8QI77)	-0.102106	6.46946	0.820543	0.0488021	6.52214	0.969379	-0.154111	6.48379	0.799044	FALSE
FO834906	BN49_1248	BN49_1248	highly similar to putative polar amino acid ABC transporter, inner membrane subunit from Pantoea sp. (tr|C8QI76)	-0.00054242	7.00154	1	-0.0382582	6.96329	0.973736	0.0317136	6.97397	0.994722	FALSE
FO834906	BN49_1249	BN49_1249	highly similar to putative ABC transporter from Pantoea sp. (tr|C8QI75)	-0.0582412	6.3593	0.955532	-0.020978	6.35953	1	-0.04408	6.33888	0.994763	FALSE
FO834906	BN49_1250	BN49_1250	Hypothetical CDS	0.0964459	7.16917	0.751705	0.273944	7.241	0.0119909	-0.18153	7.29696	0.542755	FALSE
FO834906	BN49_1251	proA	highly similar to gamma-glutamyl phosphate reductase from Klebsiella pneumoniae strain 342 (sp|B5Y169)	-0.520423	3.69276	0.292528	-0.699131	3.61314	0.127658	0.168855	3.33314	0.97267	FALSE
FO834906	BN49_1252	proB	highly similar to glutamate 5-kinase from Klebsiella pneumoniae subsp. pneumoniae strain ATCC 700721 - MGH 78578 (sp|A6T562)	-0.584888	4.32652	0.295785	-0.801877	4.22486	0.00215237	0.214194	3.91281	0.942936	FALSE
FO834906	BN49_1253	phoE	highly similar to outer membrane pore protein E from Klebsiella pneumoniae (sp|P30704)	0.0337255	10.2284	0.883544	0.0762276	10.2287	0.516962	-0.0471508	10.2566	0.923017	FALSE
FO834906	BN49_1254	nlpC	similar to putative NlpC from Pantoea ananatis (tr|D4GEI6)	0.00699823	7.66273	1	0.100559	7.68845	0.785409	-0.0997177	7.7039	0.821882	FALSE
FO834906	BN49_1255	BN49_1255	similar to putative uncharacterized protein from Acinetobacter calcoaceticus (tr|D0RZ11)	0.00962811	6.0982	1	-0.0100387	6.07053	1	0.0150773	6.08511	1	FALSE
FO834906	BN49_1256	BN49_1256	highly similar to putative family IB HAD-hydrolase from Klebsiella pneumoniae NTUH-K2044 (tr|C4X474)	-0.056727	6.49365	0.921974	0.0715847	6.53562	0.924315	-0.131829	6.51948	0.818683	FALSE
FO834906	BN49_1257	BN49_1257	Hypothetical CDS	-1.00687	3.09945	0.0436326	-0.231122	3.37224	0.894562	-0.780447	2.9427	0.31956	FALSE
FO834906	BN49_1258	BN49_1258	highly similar to phosphonate ABC transporter, inner membrane subunit from Pantoea sp. At-9b (tr|C8QI38)	0.0146172	5.27493	1	-0.152551	5.17415	0.937928	0.162095	5.19122	0.934394	FALSE
FO834906	BN49_1259	BN49_1259	highly similar to phosphonate ABC transporter, inner membrane subunit from Serratia proteamaculans (tr|A8GBM6)	0.250742	5.86604	0.432985	-0.00262143	5.71373	1	0.248448	5.85718	0.642013	FALSE
FO834906	BN49_1260	BN49_1260	highly similar to phosphonate ABC transporter, periplasmic phosphonate-binding protein from Serratia proteamaculans (tr|A8GBM5)	-0.159683	5.40536	0.800209	0.0616252	5.49252	0.973736	-0.227617	5.42635	0.727341	FALSE
FO834906	BN49_1261	BN49_1261	similar to phosphonate ABC transporter, ATPase subunit from Serratia odorifera (tr|D1RNC8)	0.0565356	7.77446	0.869685	-0.0892841	7.68115	0.821049	0.141281	7.72188	0.709837	FALSE
FO834906	BN49_1262	matA	highly similar to probable HTH-type transcriptional regulator MatA homolog from Klebsiella pneumoniae subsp. pneumoniae strain ATCC 700721 - MGH 78578 (sp|A6T571)	0.0687857	9.10163	0.676863	0.102275	9.09736	0.309775	-0.0380968	9.14228	0.942936	FALSE
FO834906	BN49_1263	matB	highly similar to fimbrillin MatB homolog from Klebsiella pneumoniae subsp. pneumoniae strain ATCC 700721 - MGH 78578 (sp|A6T572)	-0.000468796	8.44046	1	0.0393482	8.43821	0.937928	-0.0443409	8.44976	0.965712	FALSE
FO834906	BN49_1264	matC	highly similar to uncharacterized protein MatC from Klebsiella pneumoniae subsp. pneumoniae strain ATCC 700721 - MGH 78578 (sp|A6T573)	-0.0963104	3.56497	0.994441	-0.162013	3.52358	0.958114	0.0591524	3.47531	1	FALSE
FO834906	BN49_1265	yagX	highly similar to uncharacterized protein YagX from Escherichia coli strain K12 (sp|P77802)	-0.0110394	8.29205	1	-0.0487009	8.25416	0.91313	0.0315386	8.25913	0.982452	FALSE
FO834906	BN49_1266	yagW	highly similar to uncharacterized protein YagW from Escherichia coli strain K12 (sp|P77694)	-0.0409159	7.35136	0.927891	0.0023298	7.35176	1	-0.0479623	7.3426	0.968016	FALSE
FO834906	BN49_1267	yagV	highly similar to uncharacterized protein YagV from Escherichia coli strain K12 (sp|P77263)	-0.00888383	5.14465	1	0.111519	5.18482	0.937928	-0.128024	5.19002	0.942936	FALSE
FO834906	BN49_1268	BN49_1268	highly similar to putative amino acid ABC transporter, permease protein, His-Glu-Gln-Arg-opine family from Citrobacter youngae (tr|D4BA55)	-0.187512	5.11858	0.78817	-0.212707	5.09129	0.696765	0.017516	5.00156	1	FALSE
FO834906	BN49_1269	BN49_1269	highly similar to polar amino acid ABC transporter, inner membrane subunit from Enterobacter sp. (tr|A4W9S6)	-0.0412358	5.89489	0.983777	0.0277401	5.9069	1	-0.0743985	5.89933	0.968016	FALSE
FO834906	BN49_1270	BN49_1270	highly similar to amino acid ABC transporter ATP-binding protein, PAAT family from Enterobacter cloacae (tr|D6DT19)	0.0606125	4.74671	1	0.238498	4.81113	0.908315	-0.181556	4.84819	0.926432	FALSE
FO834906	BN49_1271	BN49_1271	highly similar to putative extracellular solute-binding protein from Citrobacter youngae (tr|D4BA52)	-0.233742	6.90477	0.483302	-0.0304659	6.98083	0.988655	-0.207041	6.87729	0.727341	FALSE
FO834906	BN49_1272	BN49_1272	highly similar to putative uncharacterized protein from Klebsiella variicola (tr|D3RA54)	-0.166046	3.70672	0.873592	-0.0529227	3.73887	1	-0.119007	3.67109	0.97917	FALSE
FO834906	BN49_1273	BN49_1273	highly similar to putative ABC transport system, ATP-binding protein from Helicobacter pullorum (tr|C5F1D6)	-0.00754464	5.61144	1	0.0889648	5.64202	0.937928	-0.105206	5.64687	0.947155	FALSE
FO834906	BN49_1274	BN49_1274	similar to putative ABC transport system, ATP-binding protein from Helicobacter winghamensis (tr|C3XNI9)	0.0561164	6.30064	0.955532	-0.0194798	6.24349	1	0.0694973	6.28275	0.97267	FALSE
FO834906	BN49_1275	BN49_1275	similar to putative ABC transport system permease protein from Helicobacter pullorum (tr|C5F1D4)	0.0386801	5.90561	0.994969	-0.0101625	5.86052	1	0.0454815	5.89119	0.994722	FALSE
FO834906	BN49_1276	BN49_1276	highly similar to putative ABC transport system permease protein from Helicobacter pullorum (tr|C5F1D3)	-0.291889	6.0805	0.555826	-0.175861	6.11896	0.596741	-0.116249	5.97425	0.964969	FALSE
FO834906	BN49_1277	BN49_1277	highly similar to extracellular ligand-binding receptor from Dickeya dadantii (tr|C6C9H0)	0.0351826	9.48226	0.886423	0.0522012	9.46976	0.826556	-0.0220313	9.49848	0.982452	FALSE
FO834906	BN49_1278	BN49_1278	highly similar to utative uncharacterized protein from Klebsiella pneumoniae subsp. rhinoscleromatis ATCC 13884 (tr|C8T4K3)	0.0629353	9.06741	0.800428	0.050359	9.03973	0.907075	0.00733667	9.08232	1	FALSE
FO834906	BN49_1279	BN49_1279	highly similar to ethanolamine ammonia-lyase light chain from Yersinia intermedia (tr|C4T6G1)	-0.0210595	10.0363	0.955532	-0.00166045	10.025	1	-0.0242049	10.0254	0.982452	FALSE
FO834906	BN49_1280	BN49_1280	highly similar to ethanolamine ammonia lyase large subunit from Serratia proteamaculans (tr|A8GHE4)	0.0911861	6.90589	0.81814	0.0417966	6.85961	0.973736	0.0452103	6.91646	0.982452	FALSE
FO834906	BN49_1281	BN49_1281	highly similar to putative ethanolamin permease from Yersinia bercovieri (tr|C4S256)	0.0298572	6.22189	1	-0.121014	6.12945	0.830803	0.145016	6.15576	0.831508	FALSE
FO834906	BN49_1282	mmuP	similar to S-methylmethionine permease from Escherichia coli (sp|Q47689)	0.0496554	7.3258	0.911579	0.00830535	7.28423	1	0.037122	7.31992	0.982452	FALSE
FO834906	BN49_1283	mmuM	highly similar to homocysteine S-methyltransferase from Escherichia coli strain K12 (sp|Q47690)	-0.0309196	6.16508	1	-0.159382	6.08341	0.825232	0.123278	6.07815	0.923017	FALSE
FO834906	BN49_1284	tauA	highly similar to taurine-binding periplasmic protein from Escherichia coli O6 (tr|Q8CWB6)	0.0351564	6.95705	0.981882	-0.0491384	6.89584	0.961301	0.0798315	6.92348	0.942936	FALSE
FO834906	BN49_1285	tauB	highly similar to taurine import ATP-binding protein TauB from Escherichia coli O157:H7 (sp|Q8X5I6)	0.107302	6.67178	0.7922	-0.0750151	6.56139	0.91313	0.176251	6.62819	0.720409	FALSE
FO834906	BN49_1286	tauC	highly similar to taurine uptake ABC transporter, permease protein from Escherichia coli 53638 (tr|B2NAD0)	-0.225765	5.25858	0.696923	-0.324681	5.1958	0.505226	0.0934902	5.08578	0.968632	FALSE
FO834906	BN49_1287	tauD	highly similar to alpha-ketoglutarate-dependent taurine dioxygenase from Escherichia coli strain K12 (sp|P37610)	-0.107384	6.13716	0.877929	0.0036905	6.17122	1	-0.113916	6.12863	0.942936	FALSE
FO834906	BN49_1288	BN49_1288	highly similar to phospholipid-glycerol acyltransferase from Enterobacter cloacae (tr|D5CIQ9)	0.0733857	7.97643	0.803104	0.0136443	7.9267	1	0.0536109	7.9743	0.952326	FALSE
FO834906	BN49_1289	BN49_1289	similar to putative uncharacterized protein from Klebsiella pneumoniae subsp. rhinoscleromatis ATCC 13884 (tr|C8T4L4)	0.352165	4.47414	0.536588	-0.25934	4.14927	0.828554	0.600858	4.36604	0.451861	FALSE
FO834906	BN49_1290	hemB	highly similar to delta-aminolevulinic acid dehydratase from Escherichia coli O55:H7 strain CB9615 - EPEC (tr|D3QJE0)	NA	NA	NA	3.58854	-0.435998	0.694848	-3.582	-0.419815	0.720409	FALSE
FO834906	BN49_1291	ampH	highly similar to penicillin-binding protein AmpH from Escherichia coli 53638 (tr|B2NAC5)	-0.020996	6.69544	1	0.00248086	6.68698	1	-0.029271	6.68792	0.994763	FALSE
FO834906	BN49_1292	BN49_1292	highly similar to isochorismatase hydrolase from Enterobacter sp. (tr|A4W749)	-0.0301488	5.13053	1	0.341105	5.2999	0.225699	-0.376484	5.29925	0.481124	FALSE
FO834906	BN49_1293	sbmA	highly similar to protein SbmA from Escherichia coli strain SMS-3-5 - SECEC (tr|B1LIR0)	-0.0141159	6.65165	1	-0.116993	6.58215	0.830359	0.0990388	6.58524	0.923017	FALSE
FO834906	BN49_1294	yaiW	highly similar to uncharacterized protein YaiW from Escherichia coli strain K12 (sp|P77562)	0.0957663	6.74598	0.872784	-0.127035	6.61586	0.710039	0.215835	6.67859	0.720409	FALSE
FO834906	BN49_1295	yaiY	similar to putative uncharacterized protein YaiY from Escherichia coli strain UTI89 - UPEC (tr|Q1RFG8)	0.229122	3.52373	0.860029	0.127356	3.45992	0.973736	0.0975507	3.57506	0.994722	FALSE
FO834906	BN49_1296	yaiZ	highly similar to putative uncharacterized protein YaiZ from Escherichia coli O7:K1 strain IAI39 - ExPEC (tr|B7NJC3)	0.0459535	5.90221	0.976725	-0.0012446	5.85759	1	0.04251	5.89253	0.994722	FALSE
FO834906	BN49_1297	ddlA	highly similar to D-alanine--D-alanine ligase A from Salmonella typhimurium (sp|P0A1F0)	0.664371	0.966784	0.772437	0.319404	0.812423	0.957695	0.33579	1.07361	0.994722	FALSE
FO834906	BN49_1298	BN49_1298	similar to putative extensin family protein from Salmonella enterica (tr|B3YB71)	0.274343	4.78375	0.602365	0.0351385	4.63711	1	0.234599	4.79338	0.821882	FALSE
FO834906	BN49_1299	BN49_1299	highly similar to arabinose efflux permease from Enterobacter cloacae (tr|D6DVV5)	0.0366918	7.84396	0.934252	0.0579403	7.83486	0.887044	-0.0267932	7.86395	0.985435	FALSE
FO834906	BN49_1300	iraP	highly similar to anti-adapter protein IraP from Klebsiella pneumoniae subsp. pneumoniae strain ATCC 700721 - MGH 78578 (sp|A6T5A7)	0.0316877	8.80645	0.955532	0.086703	8.81416	0.799202	-0.059497	8.84062	0.891722	FALSE
FO834906	BN49_1301	phoA	highly similar to alkaline phosphatase from Escherichia coli strain UTI89 - UPEC (tr|Q1RFG1)	-0.0137114	9.47566	1	0.00199782	9.46261	1	-0.020504	9.46705	0.994722	FALSE
FO834906	BN49_1302	psiF	similar to phosphate starvation-induced protein PsiF from Escherichia coli O157:H7 (tr|Q8XEB3)	0.0190753	5.69104	1	0.210053	5.76862	0.581969	-0.198024	5.78826	0.77024	FALSE
FO834906	BN49_1303	proC	highly similar to pyrroline-5-carboxylate reductase from Shigella flexneri (sp|P0A9L9)	0.180928	0.294016	1	-1.0358	0.0234875	0.907075	1.21461	0.102642	0.891746	FALSE
FO834906	BN49_1304	BN49_1304	highly similar to UPF0178 protein KPN78578_03210 from Klebsiella pneumoniae subsp. pneumoniae strain ATCC 700721 - MGH 78578 (sp|A6T5B1)	0.0856694	5.22741	0.955532	-0.249504	5.04508	0.519539	0.331419	5.10801	0.694581	FALSE
FO834906	BN49_1305	BN49_1305	similar to putative uncharacterized protein from Enterobacter sakazakii (tr|A7MLV6)	-0.0189681	6.82195	1	-0.103977	6.75979	0.870997	0.0798044	6.76101	0.942936	FALSE
FO834906	BN49_1306	aroL	similar to shikimate kinase 2 from Enterobacter sp. (sp|A4W763)	0.0367772	7.1415	0.966637	0.174439	7.19146	0.269683	-0.143071	7.22054	0.720409	FALSE
FO834906	BN49_1307	yaiA	highly similar to putative uncharacterized protein YaiA from Escherichia coli O55:H7 strain CB9615 - EPEC (tr|D3QJF6)	-0.0890611	5.62987	0.91983	0.143091	5.7242	0.823807	-0.234651	5.6931	0.738732	FALSE
FO834906	BN49_1308	aroM	similar to putative AroM family protein from Escherichia coli strain ATCC 33849 - DSM 4235 - NCIB 12045 - K12 - DH1 (tr|C9QQP2)	-0.1527	5.82097	0.801503	-0.0465815	5.85398	0.982568	-0.112562	5.7868	0.942936	FALSE
FO834906	BN49_1309	BN49_1309	highly similar to UPF0345 protein KPK_4351 from Klebsiella pneumoniae strain 342 (sp|B5Y110)	-0.436579	2.7915	0.672837	0.0271287	2.97446	1	-0.469254	2.7941	0.751884	FALSE
FO834906	BN49_1310	rdgC	highly similar to recombination-associated protein RdgC from Klebsiella pneumoniae subsp. pneumoniae strain ATCC 700721 - MGH 78578 (sp|A6T5B7)	-0.209792	5.39417	0.718176	-0.155615	5.40196	0.86205	-0.0579021	5.30378	0.99519	FALSE
FO834906	BN49_1311	yajF	highly similar to putative NAGC-like transcriptional regulator from Escherichia coli O157:H7 (tr|Q8XEA0)	-0.165144	6.23421	0.707002	-0.112204	6.23984	0.827952	-0.0540508	6.16526	0.994722	FALSE
FO834906	BN49_1312	sbcC	similar to ATP-dependent dsDNA exonuclease SbcC from Escherichia coli O103:H2 strain 12009 - EHEC (tr|C8U281)	-0.00697686	8.20806	1	-0.0661858	8.15842	0.842509	0.0548568	8.16537	0.927132	FALSE
FO834906	BN49_1313	sbcD	highly similar to exonuclease SbcD from Escherichia coli B088 (tr|D6HSS5)	-0.057968	7.00306	0.906774	-0.136256	6.94496	0.702868	0.0750943	6.92508	0.942936	FALSE
FO834906	BN49_1314	phoB	highly similar to phosphate regulon transcriptional regulatory protein PhoB from Klebsiella pneumoniae (sp|P45605)	0.0632384	6.98687	0.904159	0.127312	6.99748	0.689329	-0.0672895	7.03969	0.942936	FALSE
FO834906	BN49_1315	phoR	highly similar to phosphate regulon sensor protein PhoR from Klebsiella pneumoniae (sp|P45608)	0.174792	7.06721	0.425921	0.0705028	6.99156	0.91313	0.100255	7.09057	0.842187	FALSE
FO834906	BN49_1316	brnQ	highly similar to branched-chain amino acid transport system 2 carrier protein from Salmonella typhimurium (sp|P0A1W8)	-0.09222	6.86007	0.827818	-0.0566047	6.85725	0.937928	-0.0400391	6.82134	0.989654	FALSE
FO834906	BN49_1317	proY	highly similar to proline-specific permease ProY from Salmonella typhimurium (sp|P37460)	-0.245513	5.11497	0.647239	-0.196404	5.11682	0.87516	-0.0557082	5.00085	0.995661	FALSE
FO834906	BN49_1318	malZ	highly similar to maltodextrin glucosidase from Escherichia coli strain K12 (sp|P21517)	0.0140148	7.20438	1	-0.0017455	7.17691	1	0.0103566	7.19481	1	FALSE
FO834906	BN49_1319	BN49_1319	highly similar to transcriptional regulator, LysR family from Escherichia coli strain B - BL21-DE3 (tr|C6EB68)	0.0353641	7.79173	0.953525	-0.0590515	7.72459	0.937928	0.0895916	7.75294	0.862694	FALSE
FO834906	BN49_1320	BN49_1320	highly similar to putative isochorismatase family protein from Citrobacter youngae (tr|D4BD67)	0.0947166	8.96481	0.678724	0.0116954	8.90203	1	0.0785031	8.96037	0.865875	FALSE
FO834906	BN49_1321	BN49_1321	highly similar to antibiotic biosynthesis monooxygenase domain protein from Citrobacter youngae (tr|D4BD66)	-0.101222	3.88375	0.972805	0.0305762	3.92646	1	-0.138934	3.88765	0.960646	FALSE
FO834906	BN49_1322	BN49_1322	highly similar to putative amidohydrolase family protein from Citrobacter youngae (tr|D4BD65)	-0.0120984	7.18585	1	0.0260062	7.18333	1	-0.0425359	7.18854	0.97917	FALSE
FO834906	BN49_1323	fba	similar to fructose-bisphosphate aldolase from Bacillus stearothermophilus (sp|P94453)	0.0121922	10.1686	1	0.0396872	10.1621	0.860939	-0.0325861	10.179	0.964969	FALSE
FO834906	BN49_1324	pfkB2	highly similar to putative PfkB domain protein from Klebsiella variicola strain At-22 (tr|D3RA03). It belongs to PfkB family of carbohydrate kinase (PF00294), according to Pfam.	0.0367702	10.9232	0.854933	0.0256416	10.8966	0.937928	0.00623413	10.9262	1	FALSE
FO834906	BN49_1325	BN49_1325	highly similar to putative PTS system, L-ascorbate family, IIC component from Clostridium botulinum (tr|C3KYS8)	0.0518708	10.2675	0.772636	0.019904	10.2303	0.973736	0.0270926	10.2675	0.97267	FALSE
FO834906	BN49_1326	BN49_1326	similar to phosphotransferase system lactose-cellobiose-specific IIB subunit from Veillonella parvula (tr|D1BNR8)	0.0328401	7.75592	0.978157	0.0748904	7.75642	0.914376	-0.0477057	7.78439	0.97917	FALSE
FO834906	BN49_1327	BN49_1327	highly similar to PTS system, IIA component from Klebsiella pneumoniae strain 342 (tr|B5Y0Z2)	0.0362919	9.28434	0.911321	0.0513219	9.27045	0.87516	-0.0196703	9.29956	0.994722	FALSE
FO834906	BN49_1328	BN49_1328	highly similar to peroxiredoxin-2 from Salmonella dublin (tr|B5FKQ7)	0.0802041	8.01424	0.707002	-0.0184982	7.94356	0.998565	0.0945173	7.99481	0.764593	FALSE
FO834906	BN49_1329	acpH	highly similar to acyl carrier protein phosphodiesterase from Klebsiella pneumoniae subsp. pneumoniae strain ATCC 700721 - MGH 78578 (sp|A6T5D6)	0.161356	5.85678	0.7336	0.0653098	5.78611	0.961301	0.0905339	5.87964	0.964811	FALSE
FO834906	BN49_1330	queA	highly similar to S-adenosylmethionine:tRNA ribosyltransferase-isomerase from Klebsiella pneumoniae subsp. pneumoniae strain ATCC 700721 - MGH 78578 (sp|A6T5D7)	0.121888	5.99193	0.884765	-0.0745013	5.86882	0.937928	0.190271	5.94999	0.868393	FALSE
FO834906	BN49_1331	tgt	highly similar to queuine tRNA-ribosyltransferase from Klebsiella pneumoniae subsp. pneumoniae strain ATCC 700721 - MGH 78578 (sp|A6T5D8)	0.0181871	6.3973	1	-0.0529417	6.342	0.961301	0.0659029	6.3621	0.9644	FALSE
FO834906	BN49_1332	yajC	highly similar to SecYEG protein translocase auxillary subunit from Escherichia coli O111:H- strain 11128 - EHEC (tr|C8UII8)	4.05909	-0.29262	0.428707	1.91285	-0.735394	1	2.098	-0.174123	0.820017	FALSE
FO834906	BN49_1333	secD	highly similar to SecYEG protein translocase auxillary subunit SecD from Escherichia coli O111:H- strain 11128 - EHEC (tr|C8UII9)	-0.865107	-0.2902	0.955532	-1.58551	-0.348669	0.91313	0.72018	-0.512655	1	FALSE
FO834906	BN49_1334	secF	highly similar to protein-export membrane protein SecF from Escherichia coli (strain UTI89 - UPEC (tr|Q1RFD2)	1.87173	-0.760165	1	2.70754	-0.628438	0.937928	-0.871932	-0.512911	1	FALSE
FO834906	BN49_1335	BN49_1335	similar to glyoxalase-bleomycin resistance protein-dioxygenase from Salmonella dublin (tr|B5FKR4)	-0.0373395	4.46852	1	-0.0428381	4.45614	1	0.0020792	4.43777	1	FALSE
FO834906	BN49_1336	deoR	highly similar to putative DeoR family transcriptional regulator from Enterobacter cloacae (tr|D5CIV0)	-0.0404515	5.59395	1	-0.00379128	5.59109	1	-0.0430355	5.5796	1	FALSE
FO834906	BN49_1337	tsx	highly similar to nucleoside-specific channel-forming protein Tsx from Klebsiella pneumoniae (sp|P40786)	0.126893	6.15914	0.772437	0.0945514	6.12186	0.907134	0.026726	6.19624	1	FALSE
FO834906	BN49_1338	yajI	highly similar to uncharacterized lipoprotein YajI from Escherichia coli strain K12 (sp|P46122)	-0.0311841	6.88948	0.99125	0.040975	6.90415	0.980214	-0.077917	6.90094	0.941918	FALSE
FO834906	BN49_1339	nrdR	highly similar to transcriptional repressor NrdR from Klebsiella pneumoniae subsp. pneumoniae strain ATCC 700721 - MGH 78578 (sp|A6T5E6)	0.0145924	-0.652608	1	-1.83702	-0.735514	1	1.84662	-0.718878	1	FALSE
FO834906	BN49_1340	ribD	highly similar to riboflavin biosynthesis protein from Escherichia coli O44:H18 strain 042 - EAEC (tr|D3GUA9)	NA	NA	NA	4.34584	-0.187884	0.255287	-4.34175	-0.171388	0.406509	FALSE
FO834906	BN49_1341	ribH	highly similar to 6,7-dimethyl-8-ribityllumazine synthase from Shigella sonnei (sp|Q3Z4Z4)	NA	NA	NA	NA	NA	NA	NA	NA	NA	FALSE
FO834906	BN49_1342	nusB	highly similar to N utilization substance protein B homolog from Klebsiella pneumoniae subsp. pneumoniae strain ATCC 700721 - MGH 78578 (sp|A6T5E9)	NA	NA	NA	NA	NA	NA	NA	NA	NA	FALSE
FO834906	BN49_1343	thiL	highly similar to thiamine-monophosphate kinase from Salmonella typhimurium (sp|P55881)	-1.29605	-0.460254	0.927891	0.760108	-0.113973	0.99268	-2.04592	-0.2502	0.816871	FALSE
FO834906	BN49_1344	pgpA	highly similar to phosphatidylglycerophosphatase from Escherichia coli O157:H7 (tr|Q8XE86)	-0.0626506	4.21407	0.986219	-0.24853	4.10916	0.795476	0.181117	4.09059	0.942936	FALSE
FO834906	BN49_1345	yajO	highly similar to uncharacterized oxidoreductase YajO from Escherichia coli strain K12 (sp|P77735)	0.442361	6.66893	0.00159559	0.10532	6.46424	0.830803	0.332028	6.70645	0.118228	FALSE
FO834906	BN49_1346	dxs	highly similar to 1-deoxy-D-xylulose-5-phosphate synthase from Klebsiella pneumoniae subsp. pneumoniae strain ATCC 700721 - MGH 78578 (sp|A6T5F3)	-3.53478	-0.460528	0.550109	0.0926127	-0.114321	1	-3.58199	-0.419815	0.720409	FALSE
FO834906	BN49_1347	ispA	highly similar to geranyltranstransferase from Escherichia coli strain UTI89 - UPEC (tr|Q1RFB9)	-2.65921	-0.65279	0.873592	-2.62102	-0.628548	0.937928	NA	NA	NA	FALSE
FO834906	BN49_1348	xseB	highly similar to exodeoxyribonuclease 7 small subunit from Klebsiella pneumoniae subsp. pneumoniae strain ATCC 700721 - MGH 78578 (sp|A6T5F5)	NA	NA	NA	NA	NA	NA	NA	NA	NA	FALSE
FO834906	BN49_1349	thiI	highly similar to tRNA sulfurtransferase from Klebsiella pneumoniae subsp. pneumoniae strain ATCC 700721 - MGH 78578 (sp|A6T5F6)	0.1116	4.48393	0.927891	-0.0206258	4.39544	1	0.1281	4.46727	0.950823	FALSE
FO834906	BN49_1350	BN49_1350	similar to activator of Hsp90 ATPase 1 family protein from Burkholderia multivorans (tr|B9BGG3)	-0.069631	6.52111	0.89721	0.028342	6.54836	1	-0.100584	6.52492	0.934416	FALSE
FO834906	BN49_1351	thiJ	highly similar to 4-methyl-5(B-hydroxyethyl)-thiazole monophosphate biosynthesis enzyme from Escherichia coli O6 (tr|Q8FKB6)	-0.0678496	4.69665	0.976663	-0.131998	4.64917	0.937928	0.0590695	4.6234	0.995661	FALSE
FO834906	BN49_1352	panE	highly similar to 2-dehydropantoate 2-reductase from Shigella flexneri (sp|P0A9J5)	-0.0162307	4.89948	1	0.188628	4.97917	0.790443	-0.209353	4.98534	0.798473	FALSE
FO834906	BN49_1353	BN49_1353	highly similar to UPF0234 protein KPK_4305 from Klebsiella pneumoniae strain 342 (sp|B5Y0W4)	-0.164811	3.38551	0.943917	-0.182674	3.3715	0.960038	0.00429578	3.29191	1	FALSE
FO834906	BN49_1354	BN49_1354	highly similar to major facilitator superfamily protein from Escherichia coli O44:H18 strain 042 - EAEC (tr|D3GUC3)	-0.16064	5.71531	0.726015	-0.0621343	5.74379	0.969379	-0.10378	5.67307	0.942936	FALSE
FO834906	BN49_1355	yfiI	similar to uncharacterized oxidoreductase YfiI from Bacillus subtilis (sp|P94437)	0.130159	7.17157	0.628177	-0.0156955	7.07756	1	0.140973	7.15519	0.723977	FALSE
FO834906	BN49_1356	BN49_1356	weakly similar to 4-hydroxybenzoate transporter from Pseudomonas aeruginosa (sp|Q9I6Q3)	-0.0311519	7.37806	0.963953	-0.0191915	7.36437	1	-0.0176978	7.36	1	FALSE
FO834906	BN49_1357	BN49_1357	weakly similar to AP endonuclease, family 2 from Burkholderia multivorans (tr|B9C3N7)	-0.0537738	5.83553	0.989254	-0.00461572	5.84187	1	-0.0563806	5.82314	0.994722	FALSE
FO834906	BN49_1358	BN49_1358	similar to fumarate reductase-succinate dehydrogenase flavoprotein domain protein from Pseudomonas putida (tr|B0KHN0)	0.00820156	6.81319	1	-0.0193658	6.7794	1	0.0218635	6.79456	1	FALSE
FO834906	BN49_1359	BN49_1359	highly similar to putative NIPSNAP family containing protein from Pseudomonas putida (tr|B0KHM9)	0.0137163	4.35437	1	0.0929669	4.37255	0.97787	-0.0831199	4.39204	0.991073	FALSE
FO834906	BN49_1360	BN49_1360	highly similar to putative 3-oxosteroid 1-dehydrogenase from Escherichia fergusonii (tr|B7LMF5)	0.115518	7.06257	0.81208	-0.12593	6.92261	0.694848	0.238405	6.99349	0.642013	FALSE
FO834906	BN49_1361	BN49_1361	highly similar to quinate-shikimate dehydrogenase from Citrobacter rodentium (tr|D2TL20)	0.0653147	5.42286	0.976663	-0.127698	5.30697	0.904519	0.190341	5.35538	0.861563	FALSE
FO834906	BN49_1362	BN49_1362	highly similar to putative IclR-family transcriptional regulator from Citrobacter rodentium (tr|D2TL21)	-0.19182	5.61898	0.689538	0.0451291	5.71364	1	-0.238957	5.63176	0.742539	FALSE
FO834906	BN49_1363	BN49_1363	highly similar to putative uncharacterized protein from Klebsiella pneumoniae subsp. pneumoniae strain ATCC 700721 - MGH 78578 (tr|A6T5H0)	-0.0907489	6.55103	0.836599	-0.0347995	6.55752	0.998565	-0.0615481	6.52398	0.967468	FALSE
FO834906	BN49_1364	cyoE	highly similar to protoheme IX farnesyltransferase from Klebsiella pneumoniae subsp. pneumoniae strain ATCC 700721 - MGH 78578 (sp|A6T5H1)	0.611382	3.14104	0.545819	0.169343	2.85912	0.954857	0.424961	3.2051	0.845858	FALSE
FO834906	BN49_1365	cyoD	highly similar to cytochrome o ubiquinol oxidase, subunit IV from Escherichia coli O157:H7 str. TW14588 (tr|B6ZQ00)	0.45916	2.12142	0.772636	-0.384899	1.73395	0.914376	0.839812	2.00098	0.626864	FALSE
FO834906	BN49_1366	cyoC	highly similar to cytochrome o ubiquinol oxidase subunit 3 from Shigella flexneri (sp|P0ABJ5)	0.0739418	5.59038	0.936563	0.153299	5.61118	0.85259	-0.0872006	5.6565	0.96066	FALSE
FO834906	BN49_1367	cyoB	highly similar to cytochrome o ubiquinol oxidase subunit I from Escherichia coli strain UTI89 - UPEC (tr|Q1RFA8)	-0.0774046	5.65917	0.928224	0.0330883	5.69017	1	-0.116006	5.66452	0.942936	FALSE
FO834906	BN49_1368	cyoA	highly similar to ubiquinol oxidase subunit 2 from Escherichia coli strain K12 (sp|P0ABJ1)	0.0495947	7.62012	0.884765	0.0549323	7.60108	0.924315	-0.00927079	7.63704	1	FALSE
FO834906	BN49_1369	ampG	highly similar to AmpG muropeptide MFS transporter from Escherichia coli strain UTI89 - UPEC (tr|Q1RFA6)	0.0222313	7.79281	1	-0.0372933	7.74401	0.969379	0.0538971	7.76583	0.962567	FALSE
FO834906	BN49_1370	yajG	highly similar to putative polymerase-proteinase from Escherichia coli O157:H7 (tr|Q8XE62)	0.163586	5.30168	0.833924	0.0365948	5.21111	1	0.125147	5.31096	0.942936	FALSE
FO834906	BN49_1371	bolA	highly similar to possible regulator of murein genes from Escherichia coli O157:H7 (tr|Q8XE61)	0.146079	5.36551	0.866089	0.395448	5.48002	0.114163	-0.25809	5.55501	0.756076	FALSE
FO834906	BN49_1372	tig	highly similar to trigger factor from Klebsiella pneumoniae subsp. pneumoniae strain ATCC 700721 - MGH 78578 (sp|A6T5H9)	0.0772599	6.93424	0.905891	0.111481	6.92984	0.871349	-0.0403152	6.97939	0.994722	FALSE
FO834906	BN49_1373	clpP	highly similar to ATP-dependent Clp protease proteolytic subunit from Salmonella typhimurium (sp|P0A1D7)	-0.43835	2.06757	0.834867	-0.209886	2.16288	0.973355	-0.224084	1.95869	0.995661	FALSE
FO834906	BN49_1374	clpX	highly similar to ATP-dependent Clp protease ATP-binding subunit ClpX from Klebsiella pneumoniae subsp. pneumoniae strain ATCC 700721 - MGH 78578 (sp|A6T5I1)	-0.261776	3.71484	0.801503	-0.299967	3.68781	0.799202	0.0307752	3.5566	1	FALSE
FO834906	BN49_1375	lon	highly similar to ATP-dependent protease La from Escherichia coli strain UTI89 - UPEC (tr|Q1RF96)	-0.078173	4.52169	0.963826	-0.168707	4.45976	0.91313	0.0866752	4.43315	0.987677	FALSE
FO834906	BN49_1376	hupB	highly similar to DNA-binding protein HU-beta, NS1 (HU-1) from Escherichia coli strain UTI89 - UPEC (tr|Q1RF95)	-0.186109	4.8187	0.76482	0.117682	4.94294	0.937928	-0.3095	4.86971	0.720409	FALSE
FO834906	BN49_1377	ybaU	highly similar to peptidyl-prolyl cis-trans isomerase D from Escherichia coli strain UTI89 - UPEC (tr|Q1RF94)	-0.198802	5.5309	0.679803	-0.235355	5.49414	0.630918	0.0313105	5.4018	1	FALSE
FO834906	BN49_1378	BN49_1378	similar to competence protein ComEA from Escherichia coli strain SMS-3-5 - SECEC (tr|B1LJJ9)	-0.158574	5.26622	0.807238	0.0017831	5.32159	1	-0.166244	5.25634	0.887524	FALSE
FO834906	BN49_1379	ybaW	highly similar to putative thioesterase superfamily protein from Escherichia coli strain ATCC 33849 - DSM 4235 - NCIB 12045 - K12 - DH1 (tr|C9QQ75)	0.107644	4.03592	0.972552	0.00144555	3.95286	1	0.106687	4.03044	0.988937	FALSE
FO834906	BN49_1380	queC	highly similar to 7-cyano-7-deazaguanine synthase from Klebsiella pneumoniae subsp. pneumoniae strain ATCC 700721 - MGH 78578 (sp|A6T5I7)	0.136864	4.54671	0.872784	0.0739261	4.49622	0.973355	0.0539088	4.57358	1	FALSE
FO834906	BN49_1381	BN49_1381	highly similar to putative bacterial extracellular solute-binding protein, family 5 from Escherichia coli B171 (tr|B3WQ97)	0.0867385	7.13561	0.806932	-0.00919135	7.0676	1	0.0906534	7.12248	0.879874	FALSE
FO834906	BN49_1382	cof	highly similar to HMP-PP phosphatase from Klebsiella pneumoniae subsp. pneumoniae strain ATCC 700721 - MGH 78578 (sp|A6T5I9)	-0.243202	6.13812	0.419666	-0.204893	6.13619	0.516303	-0.0436868	6.02161	0.99519	FALSE
FO834906	BN49_1383	BN49_1383	["highly similar to pyridoxal-5'-phosphate-dependent enzyme, beta subunit from Enterobacter cloacae (tr|D5CIY8)"]	0.0052291	5.03858	1	0.101702	5.06449	0.937928	-0.100287	5.07988	0.967468	FALSE
FO834906	BN49_1384	BN49_1384	highly similar to putative transcriptional regulator, AsnC family from Enterobacter sp. (tr|A4W7B9)	0.106732	7.06471	0.853106	-0.0199403	6.97997	1	0.118436	7.04708	0.926212	FALSE
FO834906	BN49_1385	mdlA	highly similar to multidrug resistance-like ATP-binding protein MdlA from Escherichia coli strain K12 (sp|P77265)	0.0119357	8.87626	1	0.102005	8.9012	0.578197	-0.095576	8.91905	0.748936	FALSE
FO834906	BN49_1386	mdlB	highly similar to multidrug resistance-like ATP-binding protein MdlB from Escherichia coli strain K12 (sp|P0AAG5)	0.0493592	8.71597	0.873592	0.0384952	8.69082	0.917765	0.00508411	8.726	1	FALSE
FO834906	BN49_1387	glnK	highly similar to nitrogen regulatory protein P-II 2 from Escherichia coli strain UTI89 - UPEC (tr|Q1RF85)	0.0535888	5.00765	1	-0.289746	4.82304	0.482782	0.338438	4.87067	0.720409	FALSE
FO834906	BN49_1388	amtB	highly similar to ammonia channel from Escherichia coli strain K12 (sp|P69681)	0.0379202	6.28658	0.989452	0.0464156	6.27009	0.969379	-0.0141695	6.30081	1	FALSE
FO834906	BN49_1389	tesB	highly similar to acyl-CoA thioesterase II from Escherichia coli O55:H7 strain CB9615 - EPEC (tr|D3QKD8)	0.0530489	6.77668	0.934252	0.0133568	6.73628	1	0.0340223	6.77366	0.994722	FALSE
FO834906	BN49_1390	ybaY	highly similar to glycoprotein-polysaccharide metabolism from Escherichia coli O157:H7 (tr|Q8XD73)	0.308645	5.07858	0.511923	0.0678716	4.92895	0.973736	0.233696	5.10274	0.805745	FALSE
FO834906	BN49_1391	ybaZ	highly similar to uncharacterized protein YbaZ from Shigella flexneri (sp|P0AFP3)	0.134527	5.77224	0.850858	0.025596	5.69371	1	0.106068	5.77635	0.942936	FALSE
FO834906	BN49_1392	BN49_1392	highly similar to putative dTDP-glucose pyrophosphorylase from Klebsiella pneumoniae NTUH-K2044 (tr|C4X4L4)	0.058381	7.43395	0.877598	-0.0605324	7.35541	0.916659	0.113311	7.39637	0.772341	FALSE
FO834906	BN49_1393	BN49_1393	highly similar to putative uncharacterized protein from Enterobacter cloacae (tr|D5CIZ8)	-0.000322235	9.53208	1	0.0508682	9.53654	0.872929	-0.0560229	9.54766	0.85593	FALSE
FO834906	BN49_1394	BN49_1394	highly similar to putative uncharacterized protein from Enterobacter cloacae (tr|D5CIZ9)	0.0233877	9.37001	0.967902	0.0661082	9.37059	0.676758	-0.0481869	9.39346	0.942936	FALSE
FO834906	BN49_1395	BN49_1395	similar to putative transcriptional regulator, GntR family from Citrobacter youngae (tr|D4BD00)	-0.00559727	6.81755	1	-0.071454	6.76455	0.917765	0.0616646	6.77232	0.968016	FALSE
FO834906	BN49_1396	BN49_1396	highly similar to putative uncharacterized protein from Enterobacter cloacae (tr|D5CJ01)	0.0882742	4.55584	0.95026	0.00544798	4.49434	1	0.0785617	4.5509	0.985526	FALSE
FO834906	BN49_1397	rcnA	similar to nickel-cobalt efflux system RcnA from Salmonella paratyphi A (sp|Q5PEQ4)	0.0611985	7.17365	0.899517	-0.00408795	7.12016	1	0.0609665	7.16199	0.956168	FALSE
FO834906	BN49_1398	rcnR	similar to transcriptional repressor RcnR from Citrobacter koseri (sp|A8AP75)	0.245408	5.87167	0.628177	0.0824269	5.76474	0.937928	0.156246	5.90201	0.89872	FALSE
FO834906	BN49_1399	ylaB	similar to uncharacterized protein YlaB from Escherichia coli strain K12 (sp|P77473)	0.0234988	7.25639	0.994441	0.0422917	7.24533	0.969379	-0.0246078	7.26805	0.998447	FALSE
FO834906	BN49_1400	BN49_1400	highly similar to putative ABC sugar transporter, ATP-binding protein from Yersinia pseudotuberculosis (tr|Q666Z2)	0.284377	6.68138	0.142927	0.12353	6.57536	0.748675	0.155736	6.72998	0.720409	FALSE
FO834906	BN49_1401	BN49_1401	highly similar to putative ABC type periplasmic sugar (maltose)-binding protein from Yersinia pseudotuberculosis (tr|Q666Z3)	0.138318	5.30324	0.872426	0.13415	5.27595	0.889541	-0.00127696	5.35943	1	FALSE
FO834906	BN49_1402	ganP	similar to putative arabinogalactan oligomer transport system permease protein GanP from Bacillus subtilis (sp|O32261)	0.0537245	7.38912	0.886585	0.0476408	7.36504	0.961301	0.00137691	7.40278	1	FALSE
FO834906	BN49_1403	BN49_1403	highly similar N-terminal of putative maltodextrin permease protein from Yersinia pestis (tr|Q7CGV7)	-0.117536	4.86742	0.918769	0.155486	4.98768	0.914376	-0.274124	4.93902	0.816871	FALSE
FO834906	BN49_1404	BN49_1404	highly similar to C-terminal of putative maltodextrin permease protein from Yersinia pestis (tr|Q7CGV7)	-0.107544	5.53049	0.883544	-0.0695461	5.52448	0.961301	-0.0437688	5.48651	0.995661	FALSE
FO834906	BN49_1405	BN49_1405	highly similar to putative galactosidase from Yersinia pseudotuberculosis (tr|Q666Z6)	0.0717799	10.9149	0.579422	0.0678126	10.8921	0.506851	-0.000955245	10.9385	1	FALSE
FO834906	BN49_1406	BN49_1406	highly similar to beta-galactosidase from Enterobacter cloacae (tr|D5CE53)	0.019343	9.73766	0.966231	-0.0275646	9.69296	0.95456	0.0422966	9.71385	0.942936	FALSE
FO834906	BN49_1407	BN49_1407	similar to putative phosphotransferase system PTS EIIB protein from Dickeya zeae (tr|C6CQF0)	0.0300985	8.85411	0.933676	0.0671551	8.85225	0.748675	-0.0415613	8.87779	0.942936	FALSE
FO834906	BN49_1408	lamB1	highly similar to maltoporin 1 from Klebsiella pneumoniae subsp. pneumoniae strain ATCC 700721 - MGH 78578 (sp|A6T5L4)	0.096035	9.11123	0.521416	0.0387385	9.06062	0.937928	0.052749	9.11976	0.923017	FALSE
FO834906	BN49_1409	BN49_1409	highly similar to putative sugar binding transcriptional regulator, LacI family from Enterobacter cloacae (tr|D5CE50)	0.0878504	6.03653	0.911565	0.0741653	6.01055	0.963694	0.00864337	6.06342	1	FALSE
FO834906	BN49_1410	rpmE2	highly similar to 50S ribosomal protein L31 type B from Klebsiella pneumoniae strain 342 (sp|B5Y0Q4)	-0.953894	3.50634	0.0244633	-0.402658	3.69687	0.590492	-0.558099	3.24931	0.557834	FALSE
FO834906	BN49_1411	rpmJ	highly similar to 50S ribosomal protein L36 from Klebsiella pneumoniae subsp. pneumoniae strain ATCC 700721 - MGH 78578 (sp|A6T5L7)	-0.152438	1.3215	1	-0.933515	1.08722	0.711737	0.7568	1.00767	0.862694	FALSE
FO834906	BN49_1412	BN49_1412	highly similar to acetyltransferase, GNAT family from Enterobacter cancerogenus (tr|D2ZG51)	-0.226899	5.81372	0.496388	-0.020944	5.89118	1	-0.211691	5.792	0.720409	FALSE
FO834906	BN49_1413	BN49_1413	similar to GntR family transcriptional regulator from Enterobacter cloacae (tr|D5CJE2)	0.101693	6.92177	0.801503	-0.0646597	6.81843	0.937928	0.161131	6.88216	0.748936	FALSE
FO834906	BN49_1414	ylaC	highly similar to putative uncharacterized protein YlaC from Escherichia coli O6 (tr|Q8FK94)	0.0953936	2.59567	1	0.578258	2.82168	0.445185	-0.489563	2.86885	0.720409	FALSE
FO834906	BN49_1415	BN49_1415	highly similar to maltose O-acetyltransferase from Escherichia coli O55:H7 strain CB9615 - EPEC (tr|D3QKE4)	0.249606	7.10863	0.419532	0.000859996	6.95764	1	0.245253	7.10006	0.643654	FALSE
FO834906	BN49_1416	hha	highly similar to hemolysin expression modulating protein from Escherichia coli strain UTI89 - UPEC (tr|Q1RF76)	0.0577258	6.90219	0.936632	-0.00623672	6.84872	1	0.0606358	6.88965	0.968016	FALSE
FO834906	BN49_1417	ybaJ	highly similar to putative uncharacterized protein YbaJ from Escherichia coli strain UTI89 - UPEC (tr|Q1RF75)	-0.0772595	8.44053	0.745074	0.0121626	8.4628	1	-0.0943433	8.43661	0.756076	FALSE
FO834906	BN49_1418	acrB	highly similar to acriflavine resistance protein B from Escherichia coli O6 (tr|Q8FK92)	0.278398	3.14299	0.783747	-0.061295	2.96518	1	0.334937	3.11448	0.840968	FALSE
FO834906	BN49_1419	acrA	highly similar to acriflavine resistance protein A from Escherichia coli O6 (tr|Q8CWA9)	0.402772	1.15537	0.896248	0.678842	1.2652	0.766642	-0.28593	1.41556	0.971454	FALSE
FO834906	BN49_1420	acrR	highly similar to putative DNA-binding transcriptional repressor from Escherichia coli O55:H7 strain CB9615 - EPEC (tr|D3QKE9)	-0.101664	6.07971	0.885181	-0.0556755	6.08133	0.988905	-0.0530158	6.04143	0.994722	FALSE
FO834906	BN49_1421	mscS	highly similar to MscS mechanosensitive ion channel from Escherichia coli strain ATCC 33849 - DSM 4235 - NCIB 12045 - K12 - DH1 (tr|C9QQ54)	-0.011878	8.6734	1	-0.0119892	8.65278	1	-0.00446574	8.65693	1	FALSE
FO834906	BN49_1422	BN49_1422	similar to putative uncharacterized protein from Salmonella agona (tr|B5EXL9)	-0.0737896	6.82008	0.873415	-0.0195816	6.82715	1	-0.0591263	6.80053	0.960646	FALSE
FO834906	BN49_1423	BN49_1423	highly similar to putative uncharacterized protein from Salmonella arizonae (tr|A9MLZ2)	-0.57314	2.87255	0.443224	-0.321607	2.95652	0.845389	-0.251981	2.69795	0.942936	FALSE
FO834906	BN49_1424	priC	similar to primosomal replication protein N from Escherichia coli strain SMS-3-5 - SECEC (tr|B1LJM4)	-0.15249	5.75759	0.797981	-0.120614	5.75272	0.91313	-0.0365947	5.68613	0.99519	FALSE
FO834906	BN49_1425	ybaN	highly similar to putative uncharacterized protein YbaN from Escherichia coli O6 (tr|Q8FK87)	0.15145	6.19526	0.81208	0.0383224	6.11299	1	0.111117	6.20455	0.942936	FALSE
FO834906	BN49_1426	apt	highly similar to adenine phosphoribosyltransferase from Klebsiella pneumoniae subsp. pneumoniae strain ATCC 700721 - MGH 78578 (sp|A6T5N2)	0.145009	6.29747	0.709551	-0.112691	6.15005	0.871349	0.253447	6.23696	0.626864	FALSE
FO834906	BN49_1427	dnaX	highly similar to DNA polymerase III subunit tau from Salmonella typhimurium (sp|P74876)	0.804961	-0.552433	1	0.0738228	-0.628444	1	0.72241	-0.51202	1	FALSE
FO834906	BN49_1428	BN49_1428	highly similar to UPF0133 protein KPN78578_04440 from Klebsiella pneumoniae subsp. pneumoniae strain ATCC 700721 - MGH 78578 (sp|A6T5N4)	0.353356	2.70024	0.851655	-0.714178	2.2212	0.589782	1.06685	2.46497	0.353738	FALSE
FO834906	BN49_1429	recR	highly similar to recombination protein RecR from Klebsiella pneumoniae subsp. pneumoniae strain ATCC 700721 - MGH 78578 (sp|A6T5N5)	-0.091706	5.14423	0.945146	0.0378383	5.18271	1	-0.134885	5.15387	0.942936	FALSE
FO834906	BN49_1430	htpG	highly similar to chaperone protein HtpG from Klebsiella pneumoniae subsp. pneumoniae strain ATCC 700721 - MGH 78578 (sp|A6T5N6)	0.316551	7.75316	0.0377881	0.109205	7.62066	0.622596	0.20235	7.79354	0.481124	FALSE
FO834906	BN49_1431	adk	highly similar to adenylate kinase from Klebsiella pneumoniae subsp. pneumoniae strain ATCC 700721 - MGH 78578 (sp|A6T5N7)	NA	NA	NA	NA	NA	NA	NA	NA	NA	FALSE
FO834906	BN49_1432	hemH	highly similar to ferrochelatase from Klebsiella pneumoniae strain 342 (sp|B5Y0N2)	1.88397	-0.759407	1	2.70404	-0.628629	0.937928	-0.853088	-0.512644	1	FALSE
FO834906	BN49_1433	gsk	highly similar to inosine kinase from Escherichia coli O157:H7 str. EC869 (tr|B3BF55)	0.0671601	8.08085	0.801503	-0.0768785	7.989	0.807162	0.139162	8.03415	0.607459	FALSE
FO834906	BN49_1434	ybaL	highly similar to putative monovalent cation:proton antiporter (CPA2 family) from Escherichia coli O8 strain IAI1 (tr|B7M3X0)	0.053571	7.51913	0.907882	-0.0465154	7.45006	0.937928	0.0945712	7.48773	0.86602	FALSE
FO834906	BN49_1435	fsr	highly similar to fosmidomycin resistance protein from Escherichia coli strain K12 (sp|P52067)	-0.152779	6.08728	0.797047	0.0534288	6.16905	0.969379	-0.213365	6.10518	0.769834	FALSE
FO834906	BN49_1436	ushA	highly similar to silent protein ushA(0) from Salmonella typhimurium (sp|P06196)	-0.0734324	6.97405	0.896242	0.112968	7.0457	0.749482	-0.191992	7.02305	0.702855	FALSE
FO834906	BN49_1437	ybaK	highly similar to protein YbaK from Escherichia coli O6 (tr|Q8FK79)	-0.187567	5.26389	0.747516	2.19e-06	5.33476	1	-0.189495	5.25287	0.861563	FALSE
FO834906	BN49_1438	gumN	similar to putative GumN family protein from Escherichia coli B171 (tr|B3WQ59)	0.521232	5.421	0.26541	0.0318149	5.12401	1	0.484357	5.42954	0.481124	FALSE
FO834906	BN49_1439	copA	highly similar to copper-exporting P-type ATPase A from Salmonella typhimurium (sp|Q8ZR95)	-0.0166827	7.81859	1	-0.141132	7.73921	0.372175	0.119224	7.74052	0.74698	FALSE
FO834906	BN49_1440	cueR	highly similar to HTH-type transcriptional regulator CueR from Salmonella typhimurium (sp|Q93CH6)	-0.21834	5.08071	0.860272	-0.060839	5.15056	0.973736	-0.163809	5.03652	0.965712	FALSE
FO834906	BN49_1441	BN49_1441	highly similar to putative uncharacterized protein from Escherichia coli strain B - BL21-DE3 (tr|C6EKX6)	-0.0345156	6.10777	1	-0.0726646	6.06991	0.957695	0.0341322	6.06197	1	FALSE
FO834906	BN49_1442	ybbK	highly similar to putative protease YbbK from Escherichia coli O1:K1 - APEC (tr|A1A8G1)	-0.0268585	8.16497	0.975305	-0.0238905	8.14674	0.97787	-0.00856918	8.14368	1	FALSE
FO834906	BN49_1443	ybbL	highly similar to uncharacterized ABC transporter ATP-binding protein YbbL from Escherichia coli strain K12 (sp|P77279)	0.0100805	9.28985	1	0.0189867	9.2735	0.998565	-0.0138152	9.28936	1	FALSE
FO834906	BN49_1444	ybbM	highly similar to putative metal resistance protein from Escherichia coli O157:H7 (tr|Q8XD04)	-0.018909	8.47632	0.980797	0.0564207	8.49351	0.86205	-0.0796768	8.49492	0.799044	FALSE
FO834906	BN49_1445	ybbN	highly similar to uncharacterized protein YbbN from Escherichia coli strain K12 (sp|P77395)	-0.025977	6.17121	1	-0.00566083	6.16199	1	-0.0258218	6.15882	1	FALSE
FO834906	BN49_1446	ybbO	highly similar to uncharacterized oxidoreductase YbbO from Escherichia coli strain K12 (sp|P0AFP4|)	-0.0215751	5.79745	1	-0.0995197	5.74518	0.937928	0.0784159	5.73916	0.97917	FALSE
FO834906	BN49_1447	tesA	highly similar to acyl-CoA thioesterase I from Escherichia coli strain K12 (sp|P0ADA1)	0.250691	5.8145	0.623672	-0.162578	5.5851	0.907075	0.409039	5.73741	0.307925	FALSE
FO834906	BN49_1448	ybbA	highly similar to putative ABC transporter related protein from Escherichia coli strain ATCC 33849 - DSM 4235 - NCIB 12045 - K12 - DH1 (tr|C9QQ24)	0.482245	4.47835	0.545794	-0.237706	4.07898	0.899591	0.707673	4.38549	0.466771	FALSE
FO834906	BN49_1449	ybbP	highly sinilar to uncharacterized ABC transporter permease YbbP from Escherichia coli strain K12 (sp|P77504)	0.0834876	7.0251	0.870029	-0.0686269	6.92896	0.91313	0.147715	6.98332	0.77024	FALSE
FO834906	BN49_1450	BN49_1450	highly similar to putative outer membrane protein from Enterobacter cloacae (tr|D5CJH8)	-0.0951584	7.80372	0.707514	0.0411407	7.85009	0.949691	-0.141903	7.81552	0.627379	FALSE
FO834906	BN49_1451	selU	highly similar to tRNA 2-selenouridine synthase from Salmonella schwarzengrund strain CVM19633 (sp|B4TMJ2)	0.0932749	4.02062	0.970114	0.132334	4.01321	0.942068	-0.046484	4.0753	1	FALSE
FO834906	BN49_1452	purK	highly similar to phosphoribosylaminoimidazole carboxylase ATPase subunit from Escherichia coli strain K12 (sp|P09029)	0.0060202	5.20833	1	-0.456975	4.98427	0.130238	0.459466	4.99654	0.339633	FALSE
FO834906	BN49_1453	purE	highly similar to phosphoribosylaminoimidazole carboxylase catalytic subunit from Escherichia coli O6 (tr|Q8FK49)	-0.216598	6.92214	0.433567	-0.358046	6.83953	0.0164351	0.137455	6.7318	0.821882	FALSE
FO834906	BN49_1454	lpxH	highly similar to UDP-2,3-diacylglucosamine hydrolase from Klebsiella pneumoniae subsp. pneumoniae strain ATCC 700721 - MGH 78578 (sp|A6T5R0)	0.011474	-0.652834	1	0.867131	-0.529173	1	-0.856238	-0.512849	1	FALSE
FO834906	BN49_1455	ppiB	highly similar to peptidyl-prolyl cis-trans isomerase from Escherichia coli O157:H7 (tr|Q8XCU0)	NA	NA	NA	3.21412	-0.529053	0.826783	-3.20884	-0.512816	0.821882	FALSE
FO834906	BN49_1456	cysS	highly similar to cysteinyl-tRNA synthetase from Klebsiella pneumoniae subsp. pneumoniae strain ATCC 700721 - MGH 78578 (sp|A6T5R2)	NA	NA	NA	2.70754	-0.628438	0.937928	-2.70614	-0.612017	0.942936	FALSE
FO834906	BN49_1457	ybcJ	highly similar to putative uncharacterized protein ECs0590 from Escherichia coli O157:H7 (tr|Q8XCT7)	-0.346556	4.81358	0.679803	-0.158455	4.87802	0.937928	-0.195325	4.71032	0.942936	FALSE
FO834906	BN49_1458	folD	highly similar to bifunctional protein FolD from Klebsiella pneumoniae subsp. pneumoniae strain ATCC 700721 - MGH 78578 (sp|A6T5R4)	-1.8711	-0.759739	1	1.74845	-0.348645	0.91313	-3.57685	-0.420041	0.720409	FALSE
FO834906	BN49_1459	BN49_1459	similar to prophage DLP12 integrase from Escherichia coli strain K12 (sp|P24218)	-0.0132606	7.29275	1	-0.0657448	7.24625	0.916659	0.0472842	7.25089	0.971454	FALSE
FO834906	BN49_1460	BN49_1460	highly similar to putative phage-conjugal plasmid C-4 type zinc finger protein, TraR family from Klebsiella pneumoniae strain 342 (tr|B5Y0K0)	-0.0226017	2.79607	1	-0.297628	2.63993	0.881763	0.271166	2.66717	0.968016	FALSE
FO834906	BN49_1461	BN49_1461	highly similar to hypothetical protein from Escherichia coli O127:H6 (tr|B7UGU2)	-0.260047	5.13202	0.688187	0.0455935	5.26259	0.990407	-0.31463	5.14492	0.720409	FALSE
FO834906	BN49_1462	BN49_1462	similar to C-terminal of putative uncharacterized protein from Providencia alcalifaciens (tr|B6XIJ2)	0.758465	3.07949	0.427867	-0.0565747	2.64139	1	0.807891	3.06265	0.720409	FALSE
FO834906	BN49_1463	BN49_1463	similar to N-terminal of putative uncharacterized protein from Providencia alcalifaciens (tr|B6XIJ2)	0.0288077	4.54624	1	0.0154648	4.5176	1	0.00600018	4.54451	1	FALSE
FO834906	BN49_1464	BN49_1464	highly similar to exonuclease from Escherichia coli strain K12 - DH10B (tr|B1XAU5)	-0.0863332	6.56015	0.873592	0.0564078	6.60972	0.960038	-0.144713	6.5783	0.840968	FALSE
FO834906	BN49_1465	BN49_1465	highly similar to putative recombination protein from phage from Escherichia coli O7:K1 strain IAI39 - ExPEC (tr|B7NQU8)	0.0904285	6.94334	0.872784	0.112603	6.93196	0.833009	-0.0258981	6.98858	1	FALSE
FO834906	BN49_1466	BN49_1466	weakly similar to putative uncharacterized protein from Escherichia coli O103:H2 strain 12009 - EHEC (tr|C8U7M4)	-0.235597	3.71112	0.8489	-0.0382696	3.78352	1	-0.205856	3.67518	0.942936	FALSE
FO834906	BN49_1467	BN49_1467	highly similar to N-terminal of putative uncharacterized protein from Escherichia coli strain K12 - DH10B (tr|B1XAU8)	0.0704042	6.65014	0.920195	-0.00308953	6.59226	1	0.0702238	6.63874	0.97267	FALSE
FO834906	BN49_1468	BN49_1468	similar to putative HNH endonuclease family protein from Xanthomonas phage OP1 (tr|Q2NPG0)	0.0105423	8.36154	1	0.0748339	8.37315	0.734705	-0.0685604	8.38892	0.871685	FALSE
FO834906	BN49_1469	BN49_1469	highly similar to putative uncharacterized protein from Salmonella arizonae (tr|A9MNP6)	-0.460749	4.33613	0.303735	-0.306103	4.38853	0.656331	-0.153041	4.16217	0.9644	FALSE
FO834906	BN49_1470	BN49_1470	highly similar to predicted prophage protein from Salmonella typhimurium (tr|C9X850)	-0.055637	9.16532	0.8489	0.0713306	9.20697	0.72001	-0.131644	9.19179	0.564274	FALSE
FO834906	BN49_1471	BN49_1471	highly similar to regulatory protein CI from bacteriophage origin from Escherichia coli O8 strain IAI1 (tr|B7M6F5)	1.23398	0.541755	0.524949	0.487786	0.263911	1	0.746373	0.669108	0.885229	FALSE
FO834906	BN49_1472	BN49_1472	highly similar to hypothetical phage protein from Escherichia coli strain SE11 (tr|B6I0J3)	0.167259	6.35573	0.667543	-0.0850179	6.20917	0.916659	0.248834	6.30774	0.643654	FALSE
FO834906	BN49_1473	BN49_1473	highly similar to putative bacteriophage CII family protein from Enterobacter sp. (tr|A4W7L6)	0.0410637	7.04334	0.956566	0.0578948	7.03221	0.937928	-0.0221567	7.0635	0.998402	FALSE
FO834906	BN49_1474	BN49_1474	similar to replication protein O from Escherichia coli B185 (tr|D6I5I1)	-0.0207276	8.29576	0.994431	0.0896588	8.33012	0.590492	-0.116492	8.33235	0.720292	FALSE
FO834906	BN49_1475	BN49_1475	highly similar to putative ATP binding protein, IstB family from Klebsiella pneumoniae strain 342 (tr|B5Y0I0)	-0.110013	7.02891	0.771023	-0.0780859	7.02486	0.934726	-0.036746	6.98009	0.982452	FALSE
FO834906	BN49_1476	BN49_1476	similar to protein Ren from Enterobacteria phage lambda (sp|P03761)	-0.278971	3.12131	0.802127	0.100223	3.27828	0.987204	-0.382317	3.16216	0.796087	FALSE
FO834906	BN49_1477	BN49_1477	similar to putative uncharacterized protein from Klebsiella pneumoniae subsp. rhinoscleromatis ATCC 13884	0.0267088	6.11224	1	0.0643279	6.1094	0.956862	-0.0418747	6.13479	0.99519	FALSE
FO834906	BN49_1478	BN49_1478	highly similar to putative Gp42 from Enterobacteria phage ES18 (tr|Q5G8U7)	-0.212897	3.66556	0.869728	-0.0570325	3.70866	1	-0.162724	3.622	0.947155	FALSE
FO834906	BN49_1479	BN49_1479	similar to putative DNA methylase N-4-N-6 domain protein from Burkholderia vietnamiensis (tr|A4JVK6)	0.0941618	5.81226	0.892905	-0.131878	5.68214	0.875872	0.218806	5.74367	0.751884	FALSE
FO834906	BN49_1480	BN49_1480	weakly similar to putative uncharacterized protein from Ricinus communis (tr|B9T8L2)	-0.0142123	6.37237	1	-0.0131116	6.3533	1	-0.00761946	6.35694	1	FALSE
FO834906	BN49_1481	BN49_1481	highly similar to putative uncharacterized protein Eai from Bacteriophage P22 (tr|A8CGA2)	-0.126981	6.00866	0.78817	0.179998	6.14039	0.571715	-0.311246	6.0939	0.387281	FALSE
FO834906	BN49_1482	BN49_1482	weakly similar to putative Eaa protein from Salmonella enterica (tr|B5QDA6)	-0.0400208	7.45243	0.933348	-0.00256258	7.45009	1	-0.0415319	7.44078	0.97267	FALSE
FO834906	BN49_1483	BN49_1483	weakly similar to putative NinB from Escherichia coli O127:H6 strain E2348-69 - EPEC (tr|B7UN96)	0.0895069	4.15938	0.973431	0.306043	4.24795	0.665594	-0.219677	4.30187	0.857496	FALSE
FO834906	BN49_1484	ninE	highly similar to putative NinE protein from Klebsiella pneumoniae strain 342 (tr|B5Y0G7)	0.204352	3.65847	0.870029	0.128315	3.60348	0.973736	0.0732528	3.71205	0.994722	FALSE
FO834906	BN49_1485	BN49_1485	weakly similar to protein NinG from Enterobacteria phage P21 (sp|Q9XJQ4)	0.288204	7.00764	0.26541	-0.0117149	6.82884	1	0.297139	6.99355	0.353738	FALSE
FO834906	BN49_1486	BN49_1486	similar to putative HNH endonuclease family protein from Xanthomonas phage OP1 (tr|Q2NPG0)	-0.0516227	8.59574	0.871335	0.00435291	8.60351	1	-0.0609521	8.58828	0.923017	FALSE
FO834906	BN49_1487	BN49_1487	highly similar to putative Gifsy-1 prophage RegQ from Salmonella enterica subsp. enterica serovar Hadar str. RI_05P066 (tr|B5Q0U5)	-0.104924	5.21798	0.888611	-0.158698	5.17429	0.825469	0.0478482	5.13053	1	FALSE
FO834906	BN49_1488	BN49_1488	Hypothetical CDS	-0.398423	4.52851	0.524949	-0.0540537	4.66093	1	-0.348359	4.47957	0.720409	FALSE
FO834906	BN49_1489	BN49_1489	similar to putative uncharacterized protein from Cronobacter turicensis (tr|C9XZQ1)	-0.197616	5.6302	0.744446	-0.00788839	5.70382	1	-0.193548	5.61518	0.843349	FALSE
FO834906	BN49_1490	BN49_1490	highly similar to probable lysozyme from lambdoid prophage DLP12 from Escherichia coli strain K12 (sp|P78285)	0.172843	6.40305	0.583325	0.233394	6.41266	0.183899	-0.0644209	6.50705	0.96138	FALSE
FO834906	BN49_1491	BN49_1491	highly similar to bacteriophage lysis protein from Salmonella enterica (tr|B4A6C7)	-0.0547377	5.12747	0.978721	0.0558743	5.16032	0.990407	-0.115832	5.14568	0.947155	FALSE
FO834906	BN49_1492	BN49_1492	highly similar to hypothetical phage protein from Yersinia pestis (tr|Q7CIE0)	0.0386738	6.64046	0.96862	0.0114852	6.60682	1	0.0227447	6.63626	1	FALSE
FO834906	BN49_1493	BN49_1493	highly similar to putative uncharacterized protein from Pantoea sp. (tr|C8Q929)	-0.0228802	6.01469	1	0.0862879	6.04894	0.91313	-0.116334	6.04914	0.926432	FALSE
FO834906	BN49_1494	BN49_1494	highly similar to putative uncharacterized protein from Enterobacter sakazakii (tr|A7MI90)	-0.043278	7.70533	0.911321	-0.0970778	7.65843	0.75599	0.0496282	7.64631	0.950823	FALSE
FO834906	BN49_1495	BN49_1495	highly similar to a putative uncharacterized protein from Providencia stuartii (tr|B2Q3H9)	-0.172361	7.2906	0.396653	0.00314907	7.35385	1	-0.181069	7.28266	0.526918	FALSE
FO834906	BN49_1496	BN49_1496	highly similar to putative Gp6 from Salmonella enterica (tr|B4A6D2)	-0.0138005	5.55691	1	0.108305	5.59737	0.941231	-0.127533	5.60298	0.927705	FALSE
FO834906	BN49_1497	BN49_1497	similar to putative uncharacterized protein from Xenorhabdus bovienii (tr|D3UXH2)	-0.204942	6.41607	0.416904	0.0567071	6.52101	0.941231	-0.266483	6.43566	0.361206	FALSE
FO834906	BN49_1498	BN49_1498	highly similar to putative uncharacterized protein from Enterobacter cloacae (tr|D6DWS6)	-0.0549008	5.97299	0.977013	0.0789644	6.02214	0.964373	-0.135907	6.00405	0.942936	FALSE
FO834906	BN49_1499	BN49_1499	similar to putative phage coat protein from Salmonella phage Vi II-E1 (tr|B1GS73)	0.134261	7.49372	0.510457	0.111248	7.45992	0.685837	0.0176447	7.53854	1	FALSE
FO834906	BN49_1500	BN49_1500	Hypothetical CDS	-0.772856	0.241388	0.927891	-0.064452	0.421827	1	-0.713498	0.225606	0.968016	FALSE
FO834906	BN49_1501	BN49_1501	highly similar to putative uncharacterized protein from Salmonella enterica (tr|B4A6D8)	0.213937	6.05639	0.684913	0.156501	6.00677	0.91313	0.0507473	6.12474	0.991744	FALSE
FO834906	BN49_1502	BN49_1502	highly similar to putative uncharacterized protein from Enterobacter cloacae (tr|D5CIE6)	0.0164421	4.80306	1	-0.294284	4.63951	0.702868	0.310342	4.66528	0.812459	FALSE
FO834906	BN49_1503	BN49_1503	similar to putative uncharacterized protein from Enterobacter sakazakii (tr|A7MEP9)	0.153252	3.58237	0.896248	0.141869	3.55928	0.941231	0.00383397	3.64107	1	FALSE
FO834906	BN49_1504	BN49_1504	highly similar to putative uncharacterized protein from Enterobacter sakazakii (tr|A7MN21)	-0.147676	5.15882	0.867168	-0.0378601	5.19504	1	-0.116326	5.12879	0.942936	FALSE
FO834906	BN49_1505	BN49_1505	similar to putative uncharacterized protein from Enterobacter sakazakii (tr|A7MN20)	-0.0165577	5.08848	1	-0.00576264	5.0699	1	-0.0188357	5.07647	1	FALSE
FO834906	BN49_1506	BN49_1506	similar to immunoglobulin domain protein from Salmonella enterica subsp. enterica serovar Newport (tr|B4A6E2)	-0.0475264	7.74169	0.926988	-0.0989993	7.69577	0.656633	0.0470942	7.68197	0.971454	FALSE
FO834906	BN49_1507	BN49_1507	similar to putative uncharacterized protein from Cronobacter turicensis (tr|C9XYI0)	0.216168	6.48764	0.41239	0.0853468	6.39716	0.91313	0.126964	6.51845	0.821882	FALSE
FO834906	BN49_1508	BN49_1508	similar to putative uncharacterized protein from Beggiatoa sp. (tr|A7BR71)	-1.35851	0.295957	0.555988	-0.987282	0.371196	0.811727	-0.368395	-0.0266353	1	FALSE
FO834906	BN49_1509	BN49_1509	similar to putative uncharacterized protein from Beggiatoa sp. (tr|A7BR70)	0.230714	7.45046	0.291306	0.0330641	7.32597	0.990855	0.19357	7.45585	0.533957	FALSE
FO834906	BN49_1510	BN49_1510	similar to putative uncharacterized protein from Providencia stuartii (tr|B2Q668)	0.00189825	7.68461	1	0.0136029	7.66896	1	-0.0145954	7.68072	1	FALSE
FO834906	BN49_1511	BN49_1511	similar to putative Helix-turn-helix-peptidase S24-like domain protein from Escherichia coli O9:H4 (tr|A7ZWQ7)	-1.58075	2.28113	0.00765318	-1.28689	2.34566	0.0170648	-0.294733	1.55579	0.953388	FALSE
FO834906	BN49_1512	BN49_1512	Hypothetical CDS	-0.164703	6.00182	0.689538	-0.0230462	6.04995	1	-0.146727	5.97968	0.854195	FALSE
FO834906	BN49_1513	BN49_1513	similar to putative antirepressor protein from Escherichia coli E22 (tr|B3I7I2)	0.0925989	8.0435	0.698189	0.0699938	8.01191	0.833309	0.0176463	8.06833	1	FALSE
FO834906	BN49_1514	BN49_1514	highly similar to hypothetical phage protein from Sodalis glossinidius (tr|Q2NSA7)	0.150993	7.33231	0.529639	0.066992	7.26726	0.924315	0.0794186	7.35499	0.887792	FALSE
FO834906	BN49_1515	BN49_1515	Hypothetical CDS	0.0471295	9.5365	0.857174	0.0704386	9.52699	0.744506	-0.0283503	9.56159	0.97917	FALSE
FO834906	BN49_1516	BN49_1516	weakly similar to putative phage-tail protein (tape measure) from Salmonella phage (tr|B1GS57)	0.0544783	11.2222	0.73466	0.072088	11.2101	0.394868	-0.0225302	11.2481	0.97917	FALSE
FO834906	BN49_1517	BN49_1517	highly similar to IS2 OrfA from Escherichia coli strain UTI89 - UPEC (tr|Q1R1Z4)	NA	NA	NA	NA	NA	NA	NA	NA	NA	FALSE
FO834906	BN49_1518	BN49_1518	weakly similar to putative uncharacterized protein from Pseudomonas stutzeri (tr|A4VLN7)	-0.0121004	8.42618	1	0.017093	8.41964	0.999495	-0.0339544	8.42477	0.968016	FALSE
FO834906	BN49_1519	BN49_1519	similar to putative uncharacterized protein from Cronobacter turicensis (tr|C9XYI3)	0.0113483	7.5413	1	0.0688957	7.55048	0.865121	-0.0645051	7.56746	0.945225	FALSE
FO834906	BN49_1520	BN49_1520	similar to putative uncharacterized protein from Cronobacter turicensis (tr|C9XYI4)	0.152585	5.69194	0.759129	0.108066	5.64776	0.91313	0.0402426	5.73447	0.99519	FALSE
FO834906	BN49_1521	BN49_1521	similar to putative uncharacterized protein from Enterobacter cloacae (tr|D5CID7)	-0.0856469	7.07177	0.873592	-0.0226562	7.08242	1	-0.0691675	7.0508	0.965712	FALSE
FO834906	BN49_1522	BN49_1522	highly similar to a putative uncharacterized protein from Cronobacter turicensis (tr|C9XYI6)	0.033801	11.1586	0.87949	0.0496953	11.1458	0.72001	-0.0207913	11.1735	0.982452	FALSE
FO834906	BN49_1523	BN49_1523	highly similar to putative uncharacterized protein from Klebsiella pneumoniae (tr|G0GRA2)	0.00429434	8.75643	1	0.0453934	8.7555	0.916659	-0.0452672	8.76883	0.942936	FALSE
FO834906	BN49_1524	BN49_1524	weakly similar to putative Gp49 from Burkholderia phage KS10 (tr|B5TAB3)	-0.0934224	5.08883	0.955532	-0.23123	5.01363	0.666739	0.133704	4.96589	0.957594	FALSE
FO834906	BN49_1525	cdiB	similar to CdiB from Escherichia coli O157:H7 str. EC869 (tr|B3BM47)	0.0116329	11.906	0.997178	0.0394296	11.899	0.862621	-0.0327391	11.9159	0.947155	FALSE
FO834906	BN49_1526	BN49_1526	similar to putative member of ShlA-HecA-FhaA exoprotein family from Escherichia coli O6 (tr|Q8FKQ3)	-0.00766281	9.50255	1	0.0343282	9.50218	0.917765	-0.0468953	9.50998	0.93691	FALSE
FO834906	BN49_1527	BN49_1527	similar to putative uncharacterized protein from Citrobacter koseri (tr|A8AJ98)	-0.0574985	7.8116	0.872784	-0.00364427	7.81646	1	-0.0580915	7.79912	0.942936	FALSE
FO834906	BN49_1528	hiuH	highly similar to 5-hydroxyisourate hydrolase from Salmonella typhimurium (sp|Q8ZQ52)	0.015012	7.33068	1	-0.0435475	7.28181	0.969379	0.0528985	7.30075	0.968016	FALSE
FO834906	BN49_1529	BN49_1529	highly similar to putative uncharacterized protein from Klebsiella pneumoniae strain 342 (tr|B5Y0B8)	-0.0920911	3.86783	0.977525	-0.139041	3.83102	0.94082	0.0432641	3.7929	1	FALSE
FO834906	BN49_1530	BN49_1530	similar to citrate synthase from Escherichia coli O150:H5 strain SE15 (tr|D2NF87)	-0.081587	6.18623	0.880106	-0.040697	6.18307	1	-0.0480044	6.15504	0.994722	FALSE
FO834906	BN49_1531	BN49_1531	highly similar to putative uncharacterized protein from Klebsiella pneumoniae NTUH-K2044 (tr|C4X4W0)	-0.0247988	5.63003	1	-0.0144572	5.62264	1	-0.0198619	5.61195	1	FALSE
FO834906	BN49_1532	BN49_1532	highly similar to putative transcriptional regulator from Klebsiella pneumoniae NTUH-K2044 (tr|C4X4W1)	-0.0292943	9.72351	0.931716	0.0030702	9.71811	1	-0.0370155	9.71505	0.96029	FALSE
FO834906	BN49_1533	BN49_1533	weakly similar to putative F17 fimbrial protein from Escherichia coli (tr|Q9R360)	-0.00713772	8.58087	1	0.0442844	8.58603	0.91313	-0.0565446	8.5936	0.891613	FALSE
FO834906	BN49_1534	BN49_1534	weakly similar to P pilus assembly protein, chaperone PapD from Yersinia frederiksenii (tr|C4SJH0)	-0.0458251	6.98291	0.931716	-0.0503323	6.96059	0.941231	-0.000431691	6.94839	1	FALSE
FO834906	BN49_1535	BN49_1535	weakly similar to outer membrane usher protein from Serratia odorifera (tr|D4E8X2)	0.00810976	8.2263	1	-0.0491439	8.17672	0.937928	0.0524014	8.19143	0.936891	FALSE
FO834906	BN49_1536	BN49_1536	highly similar to putative fimbrial protein from Klebsiella pneumoniae strain 342 (tr|B5Y0B0)	0.00677504	8.48531	1	-0.0109703	8.45639	1	0.0123168	8.47045	1	FALSE
FO834906	BN49_1537	BN49_1537	weakly similar to acetyltransferase, GNAT family from Clostridium botulinum (tr|B1KTL8)	0.00302673	9.69005	1	-0.0128528	9.66115	1	0.0108836	9.67383	1	FALSE
FO834906	BN49_1538	htrB	highly similar to lipid A biosynthesis lauroyl acyltransferase from Escherichia coli O6 (tr|Q8FIR8)	0.0898268	7.49229	0.774698	0.0443115	7.44915	0.942068	0.0398464	7.50518	0.982452	FALSE
FO834906	BN49_1539	BN49_1539	similar to putative uncharacterized protein from Enterobacter cloacae (tr|D6DSP5)	0.10537	6.74529	0.801503	0.180979	6.76206	0.341439	-0.0795257	6.82474	0.942936	FALSE
FO834906	BN49_1540	cadC	similar to transcriptional activator CadC from Escherichia coli strain UTI89 - UPEC (tr|Q1R3C6)	0.103649	10.9664	0.420774	0.0783655	10.9324	0.4738	0.020377	10.9951	0.991744	FALSE
FO834906	BN49_1541	cadB	highly similar to putative lysine-cadaverine transporter from Escherichia coli O81 strain ED1a (tr|B7MSP7)	0.0730019	10.8377	0.555826	0.0367895	10.7983	0.881763	0.0312362	10.8459	0.94765	FALSE
FO834906	BN49_1542	BN49_1542	highly similar to lysine decarboxylase 2 from Escherichia coli B354 (tr|D6J5A8)	0.0259933	8.65368	0.953525	0.0135337	8.6264	1	0.00732846	8.65065	1	FALSE
FO834906	BN49_1543	yjdL	highly similar to putative di-tripeptide permease YjdL from Escherichia coli FVEC1412 (tr|D6IIU8)	0.00985712	6.19726	1	-0.0610102	6.14305	0.960038	0.0647943	6.15909	0.97267	FALSE
FO834906	BN49_1544	lysS2	highly similar to lysyl-tRNA synthetase from Salmonella arizonae (sp|A9MRI4)	0.0606908	7.13528	0.937478	0.0644182	7.11423	0.937928	-0.0065292	7.15689	1	FALSE
FO834906	BN49_1545	BN49_1545	highly similar to putative uncharacterized protein from Klebsiella pneumoniae NTUH-K2044 (tr|C4X4X4)	0.0821449	8.70527	0.637051	0.0471218	8.6664	0.881763	0.0295962	8.71899	0.97267	FALSE
FO834906	BN49_1546	BN49_1546	highly similar to myo-inositol catabolism protein from Serratia odorifera (tr|D1RSY4)	0.044264	7.24934	0.931716	-0.00614685	7.20321	1	0.0453272	7.2367	0.97267	FALSE
FO834906	BN49_1547	BN49_1547	highly similar to putative oxidoreductase from Serratia odorifera (tr|D1RSY5)	0.251213	6.47789	0.261455	-0.0306894	6.31268	1	0.276549	6.45634	0.389188	FALSE
FO834906	BN49_1548	BN49_1548	highly similar to oxidoreductase domain-containing protein from Serratia odorifera (tr|D1RSY6)	-0.0847206	6.50618	0.864136	-0.0756434	6.48998	0.93625	-0.0130402	6.45762	1	FALSE
FO834906	BN49_1549	BN49_1549	similar to putative inositol 2-dehydrogenase from Pantoea sp. (tr|C8QHK5)	0.0208843	6.558	1	-0.162726	6.44935	0.590495	0.177262	6.47199	0.770489	FALSE
FO834906	BN49_1550	BN49_1550	similar to putative transcriptional regulator, LacI family from Pantoea sp. (tr|C8QHK4)	-0.0803033	6.82933	0.84666	-0.201155	6.75296	0.216374	0.115273	6.72113	0.82211	FALSE
FO834906	BN49_1551	BN49_1551	highly similar to putative periplasmic binding protein-LacI transcriptional regulator from Pantoea sp. (tr|C8Q7Y9)	0.191734	5.19898	0.707514	0.328777	5.2484	0.352238	-0.142397	5.35023	0.923017	FALSE
FO834906	BN49_1552	BN49_1552	similar to putative ribose-galactose-methyl galactoside import ATP-binding protein 2 from Agrobacterium tumefaciens strain C58 - ATCC 33970 (sp|Q8UAK2)	0.105168	8.12996	0.555988	0.0610615	8.08613	0.865121	0.0392909	8.14981	0.964969	FALSE
FO834906	BN49_1553	BN49_1553	highly similar to putative monosaccharide-transporting ATPase from Pantoea sp. (tr|C8Q7Y7)	-0.0772753	7.56496	0.79023	-0.0589537	7.55259	0.91313	-0.0224947	7.52485	1	FALSE
FO834906	BN49_1554	BN49_1554	highly similar to putative uncharacterized protein from Klebsiella pneumoniae NTUH-K2044 (tr|C4X4Y4)	-0.100564	6.50564	0.848437	-0.0956495	6.48903	0.91313	-0.00962724	6.44812	1	FALSE
FO834906	BN49_1555	scrR	highly similar to sucrose operon repressor from Klebsiella pneumoniae (sp|P37076)	0.116318	6.83705	0.759129	-0.0485643	6.73502	0.973736	0.159341	6.80571	0.745869	FALSE
FO834906	BN49_1556	scrB	highly similar to sucrose-6-phosphate hydrolase from Klebsiella pneumoniae (sp|P27217)	-0.0219296	7.36186	1	-0.111204	7.2992	0.813843	0.083123	7.29835	0.926432	FALSE
FO834906	BN49_1557	scrA	highly similar to putative PTS system sucrose-specific EIIBC component from Klebsiella pneumoniae (sp|P27219)	-0.0347745	6.66978	0.983016	-0.0520035	6.64034	0.957695	0.0127858	6.63398	1	FALSE
FO834906	BN49_1558	scrY	highly similar to sucrose porin from Klebsiella pneumoniae (sp|P27218)	0.200566	7.66825	0.303735	0.0329192	7.56148	0.973355	0.162256	7.67494	0.626864	FALSE
FO834906	BN49_1559	scrK	highly similar to fructokinase from Klebsiella pneumoniae (sp|P26420)	-0.22662	4.06549	0.8489	-0.359027	3.99739	0.744506	0.127485	3.87881	0.987677	FALSE
FO834906	BN49_1560	BN49_1560	highly similar to putative uncharacterized protein from Klebsiella pneumoniae NTUH-K2044 (tr|C4X4Z2)	0.0477595	9.67592	0.809183	-0.010737	9.6259	1	0.0535085	9.66088	0.866856	FALSE
FO834906	BN49_1561	BN49_1561	similar to putative multidrug resistance efflux pump from Vibrio harveyi (tr|A6AJQ5)	-0.0742252	7.85802	0.8489	-0.0526904	7.84746	0.91313	-0.0265935	7.82148	0.995661	FALSE
FO834906	BN49_1562	BN49_1562	highly similar to putative ferric-enterobactin ABC transporter ATP-binding protein from Erwinia carotovora (tr|Q6D253)	-0.432401	5.15847	0.179591	-0.600403	5.07692	0.000426213	0.16403	4.84092	0.909068	FALSE
FO834906	BN49_1563	BN49_1563	highly similar to putative transport system permease protein from Pectobacterium carotovorum (tr|C6DBJ6)	-0.0689832	6.49237	0.888611	0.0107655	6.51167	1	-0.0855554	6.48863	0.930344	FALSE
FO834906	BN49_1564	BN49_1564	highly similar to putative periplasmic binding protein from Pectobacterium carotovorum (tr|C6DBJ5)	0.0879134	6.72057	0.843133	-0.0610774	6.62612	0.937928	0.145175	6.68197	0.753611	FALSE
FO834906	BN49_1565	BN49_1565	similar to putative uncharacterized protein from Enterobacter cloacae (tr|D5C8C3)	0.115392	6.80423	0.801503	-0.0155607	6.71931	1	0.125373	6.78831	0.821882	FALSE
FO834906	BN49_1566	BN49_1566	weakly similar to uncharacterized protein YohN from Erwinia pyrifoliae (tr|D2T3W7)	-0.129367	7.14685	0.674908	-0.0708132	7.15356	0.912183	-0.0635976	7.09997	0.948891	FALSE
FO834906	BN49_1567	BN49_1567	highly similar to putative uncharacterized protein from Klebsiella pneumoniae subsp. pneumoniae strain ATCC 700721 - MGH 78578 (tr|A6T5V1)	0.233901	6.88033	0.311623	0.0555512	6.7663	0.951416	0.174571	6.89663	0.720292	FALSE
FO834906	BN49_1568	BN49_1568	highly similar to N-terminal of putative aminobenzoyl-glutamate utilization protein; [Klebsiella pneumoniae subsp. pneumoniae strain ATCC 700721 - MGH 78578 (tr|A6T5V2)	0.244621	6.75263	0.419298	0.120143	6.66697	0.762393	0.119432	6.79997	0.887792	FALSE
FO834906	BN49_1569	BN49_1569	similar to putative amidohydrolase from Burkholderia sp. (tr|D1UL00)	-0.0143916	7.86668	1	-0.0742401	7.81831	0.820825	0.0540002	7.82124	0.94765	FALSE
FO834906	BN49_1570	BN49_1570	similar to putative cationic amino acid ABC transporter, periplasmic binding protein from Lutiella nitroferrum (tr|B9Z7U7)	0.0140222	7.65913	1	-0.0741655	7.59666	0.866209	0.082963	7.61385	0.881537	FALSE
FO834906	BN49_1571	BN49_1571	similar to predicted aldo-keto reductase from Rhizobium sp. (tr|C3MCQ7)	-0.105704	5.84755	0.87949	-0.00648359	5.87508	1	-0.104843	5.8341	0.942936	FALSE
FO834906	BN49_1572	moaF	highly similar to protein MoaF from Klebsiella aerogenes (sp|P54796)	0.121467	6.72996	0.79371	0.00307293	6.64829	1	0.115542	6.72145	0.894114	FALSE
FO834906	BN49_1573	moaE	highly similar to protein MoaE from Klebsiella aerogenes (sp|P54795)	0.248676	5.71889	0.639596	-0.236923	5.45675	0.727955	0.482003	5.61182	0.249364	FALSE
FO834906	BN49_1574	atsA	highly similar to arylsulfatase from Klebsiella pneumoniae (sp|Q9X759)	-0.00257412	8.38904	1	-0.0339719	8.35168	0.961301	0.0263247	8.36189	0.982452	FALSE
FO834906	BN49_1575	BN49_1575	highly similar to C-terminal region of anaerobic sulfatase-maturating enzyme from Klebsiella pneumoniae (sp|Q9X758)	0.0104099	8.18854	1	-0.127908	8.10084	0.321783	0.133627	8.11643	0.596718	FALSE
FO834906	BN49_1576	BN49_1576	highly similar to N-terminal region of anaerobic sulfatase-maturating enzyme from Klebsiella pneumoniae (sp|Q9X758)	0.0679147	8.46908	0.783389	-0.0890119	8.37165	0.656331	0.151788	8.41728	0.432598	FALSE
FO834906	BN49_1577	moaR	highly similar to monoamine regulon transcriptional regulator from Klebsiella aerogenes (sp|P54794)	0.0843213	8.95597	0.582788	0.0450278	8.91513	0.907075	0.0344643	8.96816	0.960646	FALSE
FO834906	BN49_1578	BN49_1578	similar to putative major facilitator transporter from Serratia odorifera (tr|D1RWM8)	-0.233257	6.22657	0.470932	-0.30787	6.17529	0.131699	0.07147	6.05941	0.97267	FALSE
FO834906	BN49_1579	BN49_1579	highly similar to putative histone deacetylase superfamily from Serratia proteamaculans (tr|A8G9D2)	0.0391075	6.81348	0.957378	-0.0403216	6.7531	0.973736	0.0752339	6.78389	0.942936	FALSE
FO834906	BN49_1580	BN49_1580	similar to putative uncharacterized protein from Salmonella arizonae (tr|A9MQN6)	0.238001	4.32212	0.716981	-0.130074	4.11975	0.942925	0.360634	4.26116	0.705108	FALSE
FO834906	BN49_1581	BN49_1581	highly similar to putative amino acid transporter from Salmonella typhimurium (tr|Q8ZM30)	0.147566	6.53809	0.797693	-0.0377092	6.42132	0.99268	0.18174	6.51189	0.799051	FALSE
FO834906	BN49_1582	BN49_1582	highly similar to putative cytoplasmic protein from Salmonella choleraesuis (tr|Q57JY9)	0.0772589	4.11286	0.978721	0.223597	4.17541	0.826783	-0.156423	4.21318	0.968016	FALSE
FO834906	BN49_1583	BN49_1583	highly similar to tyramine oxidase from Salmonella schwarzengrund (tr|B4TV98)	0.19336	6.52594	0.631058	-0.0230025	6.39379	1	0.21135	6.50659	0.720409	FALSE
FO834906	BN49_1584	BN49_1584	highly similar to phenylacetaldehyde dehydrogenase from Salmonella enterica (tr|B4A1J9)	-0.145854	7.49253	0.592996	-0.0919958	7.49856	0.840567	-0.0607814	7.43595	0.942945	FALSE
FO834906	BN49_1585	BN49_1585	highly similar to putative uncharacterized protein from Citrobacter koseri (tr|A8AJQ2)	-0.105647	7.24332	0.825344	-0.0262604	7.26168	1	-0.0853998	7.22001	0.942936	FALSE
FO834906	BN49_1586	BN49_1586	highly similar to putative TonB-dependent siderophore receptor from Enterobacter sp. (tr|A4W7R0)	-0.110413	7.7309	0.66553	-0.0727948	7.72813	0.830359	-0.0433295	7.68437	0.97267	FALSE
FO834906	BN49_1587	pheP	highly similar to phenylalanine-specific permease from Escherichia coli strain UTI89 - UPEC (tr|Q1REY8)	-0.0746171	6.63322	0.895321	0.0476516	6.67383	0.973736	-0.126585	6.64807	0.821882	FALSE
FO834906	BN49_1588	BN49_1588	highly similar to nucleoside:H+ symporter from Citrobacter sp. (tr|C1M8L1)	0.0427814	6.52124	0.956566	0.086683	6.52301	0.91313	-0.0499922	6.55571	0.97917	FALSE
FO834906	BN49_1589	BN49_1589	highly similar to xylose isomerase domain-containing protein from Enterobacter cloacae (tr|D5CIC0)	0.0562218	6.25932	0.931716	0.0471008	6.23364	0.973736	0.00315993	6.27374	1	FALSE
FO834906	BN49_1590	BN49_1590	highly similar to oxidoreductase domain-containing protein from Citrobacter sp. (tr|C1M8L3)	0.173975	6.5605	0.595501	-0.0966432	6.4051	0.863956	0.265438	6.50828	0.473939	FALSE
FO834906	BN49_1591	BN49_1591	similar to putative uncharacterized protein from Enterobacter cancerogenus (tr|D2ZD83)	0.153168	5.16347	0.843133	0.0903346	5.10877	0.95373	0.0581567	5.19804	0.994722	FALSE
FO834906	BN49_1592	BN49_1592	highly similar to putative LacI family transcription regulator from Enterobacter cloacae (tr|D5CIB8)	0.010257	5.22422	1	-0.148347	5.12796	0.892878	0.150711	5.14561	0.942936	FALSE
FO834906	BN49_1593	ybdG	highly similar to predicted mechanosensitive channel from Escherichia coli O111:H- strain 11128 - EHEC (tr|C8UJP3)	0.0767434	9.13076	0.673614	0.0383945	9.0899	0.91313	0.0331693	9.13999	0.965712	FALSE
FO834906	BN49_1594	BN49_1594	highly similar to putative major facilitator superfamily MFS_1 from Enterobacter sp. (tr|A4W7R7)	-0.0550172	6.75989	0.911321	0.0326198	6.78263	0.98315	-0.0929914	6.76706	0.887524	FALSE
FO834906	BN49_1595	BN49_1595	highly similar to transcriptional regulator, Xre family from Citrobacter youngae (tr|D4BCQ6)	-0.214298	5.54434	0.671915	-0.063173	5.59469	0.973736	-0.15849	5.50119	0.894114	FALSE
FO834906	BN49_1596	BN49_1596	highly similar to putative uncharacterized protein from Enterobacter cancerogenus (tr|D2ZGD2)	0.0399268	5.72523	1	-0.07029	5.65014	0.95373	0.10575	5.68283	0.958298	FALSE
FO834906	BN49_1597	BN49_1597	highly similar to sigma-54 interaction domain protein from Salmonella enterica (tr|B5NYC3)	0.0346676	11.0044	0.873592	0.00715778	10.9697	1	0.0223884	10.9982	0.980142	FALSE
FO834906	BN49_1598	BN49_1598	highly similar to putative phosphosugar isomerases from Salmonella typhimurium (tr|Q8ZR50)	0.065702	10.1002	0.685177	0.0405866	10.0665	0.910404	0.0200137	10.1104	0.990591	FALSE
FO834906	BN49_1599	BN49_1599	highly similar to sugar isomerase from Salmonella enterica (tr|B5NQ89)	0.0613141	9.78802	0.70633	-0.0245939	9.72451	0.949691	0.0806554	9.76653	0.723977	FALSE
FO834906	BN49_1600	BN49_1600	highly similar to putative PTS system, mannose-specific enzyme II, D component from Salmonella newport (tr|B4SXS6)	0.0152175	7.59098	1	-0.0296131	7.54893	0.98315	0.0389989	7.56757	0.97917	FALSE
FO834906	BN49_1601	BN49_1601	highly similar to putative phosphotransferase system PTS, sorbose-specific IIC subunit from Salmonella heidelberg (tr|B4TAC6)	0.0910734	6.70631	0.871893	-0.0566742	6.61147	0.951221	0.144579	6.66944	0.821882	FALSE
FO834906	BN49_1602	BN49_1602	highly similar to putative PTS system sorbose subfamily IIB component from Salmonella enterica (tr|B5PSW3)	0.134708	5.4428	0.873592	0.130785	5.41507	0.865121	-0.000280533	5.49724	1	FALSE
FO834906	BN49_1603	BN49_1603	highly similar to putative PTS system mannose-specific enzyme IIAB from Salmonella typhimurium (tr|D0ZP73)	0.136563	6.24057	0.802127	0.089957	6.19372	0.91313	0.0434151	6.2743	0.997868	FALSE
FO834906	BN49_1604	nfnB	highly similar to oxygen-insensitive NAD(P)H nitroreductase from Enterobacter cloacae (sp|Q01234)	-0.254096	6.06041	0.511923	-0.156796	6.08796	0.794116	-0.098282	5.9667	0.968482	FALSE
FO834906	BN49_1605	ybdF	similar to putative uncharacterized protein YbdF from Escherichia coli O6 (tr|Q8FK32)	0.218957	4.88325	0.78577	-0.0824287	4.70787	0.980944	0.296513	4.84101	0.758941	FALSE
FO834906	BN49_1606	BN49_1606	similar to transcriptional regulator, TetR family from Enterobacter cancerogenus (tr|D2ZGD7)	-0.62016	6.01857	0.00216695	-0.392714	6.09469	0.0597092	-0.232051	5.78421	0.720409	FALSE
FO834906	BN49_1607	BN49_1607	highly similar to putative beta-lactamase domain protein from Enterobacter sp. (tr|A4W7S8)	-0.0469709	5.98061	0.985645	0.0743964	6.01974	0.960038	-0.125361	6.00867	0.891722	FALSE
FO834906	BN49_1608	ramA	highly similar to transcriptional activator RamA from Klebsiella pneumoniae (sp|Q48413)	-0.023675	4.86886	1	0.13959	4.93573	0.916762	-0.164971	4.93035	0.942936	FALSE
FO834906	BN49_1609	BN49_1609	["highly similar to uncharacterized protein in ramA 3'region from Klebsiella pneumoniae (sp|Q48414)"]	0.000930588	7.51518	1	-0.103708	7.44304	0.72001	0.101118	7.45371	0.835876	FALSE
FO834906	BN49_1610	BN49_1610	highly similar to putative ATPase, P-type (transporting), HAD superfamily, subfamily IC from Enterobacter cloacae (tr|D6DVG0)	0.018336	8.27682	0.991043	-0.00811922	8.24272	1	0.0208188	8.26385	0.994763	FALSE
FO834906	BN49_1611	BN49_1611	sinilar to putative RND family efflux transporter, MFP subunit from Enterobacter cloacae (tr|D6DVF9)	-0.163855	6.30434	0.622476	-0.211747	6.26272	0.329119	0.0429217	6.18731	0.987677	FALSE
FO834906	BN49_1612	BN49_1612	highly similar to putative hydrophobe-amphiphile efflux-1 family protein from Enterobacter cancerogenus (tr|D2ZGE4)	-0.0340373	7.39995	0.955532	-0.13797	7.33045	0.526254	0.0981733	7.32359	0.821882	FALSE
FO834906	BN49_1613	BN49_1613	similar to putative uncharacterized protein from Escherichia coli B088 (tr|D6I411)	NA	NA	NA	NA	NA	NA	NA	NA	NA	FALSE
FO834906	BN49_1614	BN49_1614	similar to integrase catalytic region from Escherichia coli. It belongs to rve integrase family (PF00665), according to Pfam.	NA	NA	NA	NA	NA	NA	NA	NA	NA	FALSE
FO834906	BN49_1615	yigE	similar to uncharacterized protein YigE from Escherichia coli strain K12 (sp|P27840)	-0.295335	5.74519	0.463523	-0.17703	5.78215	0.806851	-0.125779	5.63989	0.939456	FALSE
FO834906	BN49_1616	BN49_1616	highly similar to carboxylate-amine ligase KPN78578_05520 from Klebsiella pneumoniae subsp. pneumoniae strain ATCC 700721 - MGH 78578 (sp|A6T5Z2)	0.0151377	7.17456	1	0.122014	7.20843	0.711737	-0.112322	7.22696	0.782504	FALSE
FO834906	BN49_1617	BN49_1617	highly similar to putative extracellular solute-binding protein family 5 from Dickeya dadantii (tr|C6CE44)	0.0457094	8.64613	0.87949	-0.032851	8.58522	0.948992	0.0738826	8.62004	0.845526	FALSE
FO834906	BN49_1618	BN49_1618	highly similar to putative binding-protein-dependent transport systems inner membrane component from Dickeya dadantii (tr|C6CE43)	-0.00275973	5.96305	1	0.00567449	5.94567	1	-0.0123076	5.95599	1	FALSE
FO834906	BN49_1619	BN49_1619	highly similar to putative binding-protein-dependent transport systems inner membrane component from Dickeya dadantii (tr|C6CE42)	-0.135478	5.91918	0.843133	-0.102947	5.91324	0.937928	-0.0405306	5.85705	1	FALSE
FO834906	BN49_1620	BN49_1620	highly similar to putative oligopeptide-dipeptide ABC transporter, ATPase subunit from Dickeya dadantii (tr|C6CE41)	-0.136629	5.97505	0.731179	-0.0758652	5.98407	0.937928	-0.064902	5.92583	0.97267	FALSE
FO834906	BN49_1621	BN49_1621	highly similar to putative oligopeptide-dipeptide ABC transporter, ATPase subunit from Dickeya dadantii (tr|C6CE40)	0.120108	6.25616	0.801503	0.0322344	6.19193	1	0.0829028	6.26268	0.9644	FALSE
FO834906	BN49_1622	BN49_1622	highly similar to putative amidase, hydantoinase-carbamoylase family from Dickeya dadantii (tr|C6C5Q3)	0.0192228	6.98138	1	-0.0326956	6.93456	0.980944	0.0469327	6.95582	0.972388	FALSE
FO834906	BN49_1623	ydeK	similar to uncharacterized transporter YdeK from Bacillus subtilis (sp|P96668)	-0.0760232	4.90195	0.955532	0.0239594	4.93033	1	-0.103379	4.90462	0.965411	FALSE
FO834906	BN49_1624	BN49_1624	sinilar to putative GntR-family regulatory protein from Pseudomonas fluorescens (tr|C3KCG7)	-0.0376592	5.55817	1	0.0359745	5.57536	1	-0.081287	5.56669	0.968016	FALSE
FO834906	BN49_1625	BN49_1625	similar to putative transcriptional regulator, GntR family with aminotransferase domain from Dickeya dadantii (tr|C6C5N1)	0.0221712	7.18385	0.999396	-0.171973	7.07048	0.507617	0.187757	7.09309	0.643654	FALSE
FO834906	BN49_1626	BN49_1626	similar to putative extracellular solute-binding protein, family 3 from Chromohalobacter salexigens (tr|Q1R188)	0.0472395	9.78778	0.843133	0.0552801	9.77072	0.789386	-0.0130567	9.80536	1	FALSE
FO834906	BN49_1627	BN49_1627	highly similar to putative amino acid ABC transporter, permease protein, 3-TM region, His-Glu-Gln-Arg-opine from Chromohalobacter salexigens (tr|Q1R189)	0.208096	6.37246	0.495842	0.117629	6.30306	0.826556	0.0852744	6.41921	0.942936	FALSE
FO834906	BN49_1628	BN49_1628	weakly similar to putative ABC polar amino acid family transporter, inner membrane subunit from Burkholderia xenovorans (tr|Q13LZ6)	0.102045	9.26665	0.481376	0.0571553	9.22346	0.786732	0.039524	9.28511	0.94765	FALSE
FO834906	BN49_1629	BN49_1629	similar to ABC polar amino acid family transporter, ATPase subunit from Burkholderia xenovorans (tr|Q13LZ5)	0.102057	7.25073	0.709291	0.0928474	7.22513	0.826252	0.00351278	7.2873	1	FALSE
FO834906	BN49_1630	BN49_1630	highly similar to short-chain dehydrogenase-reductase SDR protein from Azotobacter vinelandii (tr|C1DN86)	-0.0278321	4.97746	1	-0.14045	4.90714	0.91313	0.10756	4.90087	0.965712	FALSE
FO834906	BN49_1631	BN49_1631	highly simialr to putative aminotransferase class-III from Dickeya dadantii (tr|C6C5P0)	0.206366	6.22212	0.520203	-0.00897897	6.0917	1	0.21063	6.20981	0.709242	FALSE
FO834906	BN49_1632	yddO	highly similar to hypothetical ABC transporter ATP-binding protein YddO from Escherichia coli O6 (tr|Q8FAX9)	-0.198948	5.46824	0.691907	-0.193479	5.45251	0.72001	-0.0123461	5.35936	1	FALSE
FO834906	BN49_1633	BN49_1633	highly similar to putative oligopeptide ABC transporter from Escherichia coli O6 (tr|Q8FAX8)	-0.0261598	5.02586	1	0.0184341	5.03085	1	-0.052865	5.02421	1	FALSE
FO834906	BN49_1634	yddQ	highly similar to hypothetical ABC transporter permease protein YddQ from Escherichia coli O6 (tr|Q8FAX7)	-0.0433683	6.37035	0.966696	-0.0317473	6.3549	0.997613	-0.0154808	6.34413	1	FALSE
FO834906	BN49_1635	yddR	highly similar to putative dipeptide-nickel transporter, inner membrane permease subunit YddR from Escherichia coli O81 strain ED1a (tr|B7MR84)	-0.117934	5.46016	0.845982	-0.0820646	5.45793	0.937928	-0.0406149	5.40908	0.995661	FALSE
FO834906	BN49_1636	BN49_1636	highly similar to putative peptide ABC transporter substrate binding component from Escherichia coli O150:H5 strain SE15 (tr|D2NFJ7)	-0.0629443	6.50744	0.927891	-0.0680422	6.48553	0.941386	-0.00152733	6.46442	1	FALSE
FO834906	BN49_1637	BN49_1637	similar to putative acetyltransferase, gnat family from Escherichia albertii (tr|B1EKF2)	-0.122149	4.10701	0.947121	-0.204921	4.04	0.91313	0.0694936	3.9993	1	FALSE
FO834906	BN49_1638	betA	highly similar to choline dehydrogenase from Klebsiella pneumoniae subsp. pneumoniae strain ATCC 700721 - MGH 78578 (sp|A6T613)	0.266432	6.5263	0.292168	0.107863	6.42084	0.907992	0.154267	6.56707	0.756076	FALSE
FO834906	BN49_1639	betB	highly similar to betaine aldehyde dehydrogenase from Klebsiella pneumoniae strain 342 (sp|B5Y007)	0.0663588	6.64135	0.931716	-0.0928376	6.54187	0.892878	0.152871	6.5884	0.843349	FALSE
FO834906	BN49_1640	betI	highly similar to HTH-type transcriptional regulator BetI from Klebsiella pneumoniae strain 342 (sp|B5Y006)	0.155789	4.83429	0.872784	0.218168	4.83952	0.749482	-0.0642439	4.93035	0.994722	FALSE
FO834906	BN49_1641	betT	highly similar to high-affinity choline transport protein from Escherichia coli O55:H7 strain CB9615 - EPEC (tr|D3QXU3)	0.0083992	7.59795	1	-0.032574	7.55704	0.973736	0.034937	7.57326	0.982452	FALSE
FO834906	BN49_1642	ykfE	similar to inhibitor of vertebrate lysozyme from Escherichia coli O6 (tr|Q8CWC6)	-0.059452	7.93812	0.909923	-0.00969123	7.94184	1	-0.0549277	7.9237	0.972388	FALSE
FO834906	BN49_1643	BN49_1643	highly similar to putative mechanosensitive ion channel family protein from Enterobacter cancerogenus (tr|D2ZCS7)	0.00859094	9.27467	1	0.0286563	9.2629	0.954888	-0.0242663	9.27866	0.990591	FALSE
FO834906	BN49_1644	BN49_1644	similar to putative transcriptional regulator, LysR family from Lutiella nitroferrum (tr|B9Z1C2)	-0.0443158	6.10128	0.976663	0.00598605	6.10453	1	-0.055242	6.09493	0.982452	FALSE
FO834906	BN49_1645	BN49_1645	similar to putative glutathione S-transferase from Pseudomonas entomophila (tr|Q1IA03)	0.052355	5.06844	1	0.237925	5.13506	0.794116	-0.191565	5.17755	0.926432	FALSE
FO834906	BN49_1646	BN49_1646	highly similar to putative oxidoreductase from Escherichia coli O150:H5 strain SE15 (tr|D2NE72)	-0.0683794	6.36865	0.936563	0.112033	6.43688	0.907134	-0.185813	6.41628	0.730768	FALSE
FO834906	BN49_1647	BN49_1647	highly similar to C-terminal of putative short chain dehydrogenase-reductase family oxidoreductase from Citrobacter sp. (tr|C1M8M5)	0.262674	3.21281	0.839854	0.470766	3.30723	0.51532	-0.21562	3.42709	0.942936	FALSE
FO834906	BN49_1648	BN49_1648	highly similar to N-terminal of putative oxidoreductase, short chain dehydrogenase-reductase family from Escherichia fergusonii (tr|B7LLM7)	0.477576	2.48603	0.628177	0.636316	2.55378	0.463902	-0.1653	2.7559	0.982452	FALSE
FO834906	BN49_1649	BN49_1649	highly similar to ribose ABC transporter permease component from Escherichia coli O150:H5 strain SE15 (tr|D2NE74)	0.0804803	6.73351	0.869685	-0.00154257	6.67239	1	0.0752052	6.72451	0.944201	FALSE
FO834906	BN49_1650	BN49_1650	highly similar to ribose ABC transporter ATP-binding component from Escherichia coli O150:H5 strain SE15 (tr|D2NE75)	-0.00745281	8.08282	1	-0.0497871	8.04218	0.91313	0.0374872	8.04854	0.972388	FALSE
FO834906	BN49_1651	BN49_1651	highly similar to putative uncharacterized protein from Escherichia coli O150:H5 strain SE15 (tr|D2NE76)	-0.0126147	8.51162	1	-0.0909011	8.45277	0.575281	0.0733893	8.45695	0.821882	FALSE
FO834906	BN49_1652	BN49_1652	highly similar to ribose ABC transporter substrate binding component from Escherichia coli O150:H5 strain SE15 (tr|D2NE77)	0.11233	7.6002	0.605712	-0.0165247	7.51487	1	0.124221	7.58267	0.720409	FALSE
FO834906	BN49_1653	BN49_1653	highly similar to glycerol kinase from Escherichia coli O150:H5 strain SE15 (tr|D2NE78)	-0.00265464	6.01587	1	-0.0370734	5.97896	1	0.0281649	5.98814	1	FALSE
FO834906	BN49_1654	BN49_1654	highly similar to putative transcriptional regulator from Escherichia coli O150:H5 strain SE15 (tr|D2NE79)	0.0058491	4.61908	1	-0.17977	4.50385	0.912183	0.173299	4.52724	0.949003	FALSE
FO834906	BN49_1655	BN49_1655	highly similar to putative N-terminal region of transketolase from Citrobacter rodentium (tr|D2TMM1)	0.0957677	6.34531	0.893421	-0.0700764	6.24439	0.951221	0.158354	6.30435	0.864953	FALSE
FO834906	BN49_1656	BN49_1656	highly similar to putative transketolase C-terminal subunit from Escherichia coli O150:H5 strain SE15 (tr|D2NE81)	0.0715905	4.96392	0.977013	0.0959501	4.95199	0.954254	-0.0258935	5.00192	1	FALSE
FO834906	BN49_1657	entD	highly similar to enterochelin synthetase component D from Klebsiella pneumoniae NTUH-K2044 (tr|C4X591)	0.351738	4.92626	0.439911	0.0731891	4.75894	0.973736	0.272205	4.95251	0.749388	FALSE
FO834906	BN49_1658	fepA	highly similar to ferrienterobactin receptor from Escherichia coli F11 (tr|B3HSS5)	-0.0980032	7.18355	0.771023	0.00953429	7.21521	1	-0.113316	7.17871	0.815851	FALSE
FO834906	BN49_1659	fes	similar to enterochelin esterase from Escherichia coli B7A (tr|B3HEG4)	-0.0435476	6.75254	0.95771	0.00692046	6.75681	1	-0.0561141	6.74685	0.972388	FALSE
FO834906	BN49_1660	BN49_1660	similar to MbtH-like protein from Escherichia coli E110019 (tr|B3IK48)	0.318887	4.86303	0.504355	0.191429	4.77407	0.800741	0.122821	4.94288	0.94765	FALSE
FO834906	BN49_1661	entF	highly similar to enterobactin synthase component F from Escherichia coli strain K12 (sp|P11454)	0.130513	7.76269	0.555988	-0.00910669	7.67039	1	0.133899	7.74917	0.720409	FALSE
FO834906	BN49_1662	fepC	highly similar to ferric enterobactin transport ATP-binding protein FepC from Escherichia coli strain K12 (sp|P23878)	0.232023	6.01506	0.444191	0.104632	5.92586	0.907075	0.122125	6.05533	0.881537	FALSE
FO834906	BN49_1663	fepG	highly similar to ferric enterobactin transport protein from Escherichia coli O157:H7 (tr|Q8XBV6)	0.398429	5.66761	0.166672	0.189668	5.5315	0.746131	0.202809	5.74458	0.785841	FALSE
FO834906	BN49_1664	fepD	highly similar to ferric enterobactin transport system permease protein FepD from Escherichia coli strain K12 (sp|P23876)	-0.021692	6.32106	1	-0.136282	6.24649	0.849631	0.10825	6.24538	0.927705	FALSE
FO834906	BN49_1665	entS	highly similar to enterobactin exporter EntS from Citrobacter koseri (sp|A8AJL6)	0.0644077	5.82262	0.94382	-0.278172	5.64353	0.341439	0.33784	5.68753	0.408319	FALSE
FO834906	BN49_1666	fepB	highly similar to ferrienterobactin-binding periplasmic protein from Escherichia coli strain K12 (sp|P0AEL6)	-0.168785	6.40103	0.690408	-0.142386	6.39401	0.718216	-0.0295495	6.3168	1	FALSE
FO834906	BN49_1667	entC	highly similar to isochorismate synthase from Escherichia coli strain UTI89 - UPEC (tr|Q1REW9)	0.0764487	5.97777	0.91805	0.0372403	5.9355	1	0.0339369	5.98689	1	FALSE
FO834906	BN49_1668	entE	highly similar to enterobactin synthase component E from Escherichia coli O157:H7 (sp|Q8XBV3)	0.249969	5.66437	0.484671	0.0848972	5.5553	0.937928	0.162296	5.69519	0.832961	FALSE
FO834906	BN49_1669	entB	highly similar to isochorismatase from Shigella flexneri (sp|P0ADI6)	0.405847	5.73545	0.304562	0.0824579	5.53711	0.942068	0.315741	5.76518	0.668062	FALSE
FO834906	BN49_1670	entA	highly similar to 2,3-dihydro-2,3-dihydroxybenzoate dehydrogenase from Escherichia coli O6:K15:H31 strain 536 - UPEC (tr|Q0TK75)	0.00860712	4.68226	1	0.166884	4.74096	0.875684	-0.16275	4.75636	0.89896	FALSE
FO834906	BN49_1671	ybdB	highly similar to putative thioesterase superfamily protein from Escherichia coli strain ATCC 33849 - DSM 4235 - NCIB 12045 - K12 - DH1 (tr|C9R1C4)	0.0276348	4.14247	1	-0.060247	4.09274	1	0.0842751	4.10663	0.994722	FALSE
FO834906	BN49_1672	cstA	highly similar to carbon starvation protein A from Escherichia coli strain K12 (sp|P15078)	0.165415	6.54402	0.639994	0.0867978	6.48099	0.917765	0.0749748	6.57569	0.942936	FALSE
FO834906	BN49_1673	BN49_1673	highly similar to putative uncharacterized protein from Escherichia coli O6:K15:H31 strain 536 - UPEC (tr|Q0TK72)	-0.0236285	4.04356	1	-0.216704	3.95095	0.830359	0.197995	3.93315	0.942936	FALSE
FO834906	BN49_1674	BN49_1674	highly similar to XRE family transcriptional regulator from Enterobacter cloacae (tr|D5CHP1)	-0.0300868	5.7714	1	0.167702	5.85109	0.750194	-0.201905	5.84752	0.751884	FALSE
FO834906	BN49_1675	BN49_1675	highly similar to cytotoxic translational repressor of toxin-antitoxin stability system from Enterobacter cloacae (tr|D6DVC3)	0.204763	5.80757	0.632858	0.131312	5.74589	0.907075	0.0686492	5.86115	0.981982	FALSE
FO834906	BN49_1676	BN49_1676	highly similar to putative short-chain alcohol dehydrogenase from Enterobacter cloacae (tr|D5CHN9)	0.41574	3.5993	0.667294	0.0120671	3.35301	1	0.38788	3.60214	0.845526	FALSE
FO834906	BN49_1677	BN49_1677	highly similar to putative oxidoreductase from Escherichia coli O81 strain ED1a (tr|B7MRN9)	-0.119143	6.66043	0.70633	-0.175682	6.61515	0.391675	0.0509359	6.56321	0.97917	FALSE
FO834906	BN49_1678	BN49_1678	highly similar to putative monosaccharide ABC transporter ATP-binding protein, CUT2 family from Enterobacter cloacae (tr|D6DVC1)	0.282236	6.43385	0.193993	0.127591	6.3302	0.806851	0.150784	6.48324	0.769834	FALSE
FO834906	BN49_1679	BN49_1679	highly similar to simple sugar transport system permease protein from Enterobacter cloacae (tr|D5CHN6)	0.00316705	5.39698	1	-0.0182338	5.36442	1	0.0144743	5.37822	1	FALSE
FO834906	BN49_1680	BN49_1680	highly similar to monosaccharide ABC transporter substrate-binding protein, CUT2 family from Enterobacter cloacae (tr|D6DVC0)	0.00512246	6.07561	1	0.0155157	6.06267	1	-0.0131226	6.07396	1	FALSE
FO834906	BN49_1681	BN49_1681	C-terminal highly similar to putative uncharacterized protein from Enterobacter sp. (tr|A4W7Y9)	0.447092	4.70861	0.345232	0.0924525	4.49695	0.969379	0.350496	4.74236	0.626864	FALSE
FO834906	BN49_1682	BN49_1682	highly similar to the C-terminal of putative uncharacterized protein from Citrobacter koseri (tr|A8ANI5)	-0.0802403	5.76784	0.911321	-0.134961	5.72347	0.826783	0.0496939	5.69127	0.991744	FALSE
FO834906	BN49_1683	mtnK	highly similar to methylthioribose kinase from Klebsiella pneumoniae (sp|Q9F0P1)	0.0576437	5.71265	0.977013	-0.146164	5.59056	0.824777	0.201131	5.63606	0.821882	FALSE
FO834906	BN49_1684	mtnA	highly similar to methylthioribose-1-phosphate isomerase from Klebsiella pneumoniae subsp. pneumoniae strain ATCC 700721 - MGH 78578 (sp|A6T656)	-0.0418052	6.99139	0.959206	-0.224506	6.88568	0.32937	0.179161	6.87239	0.74135	FALSE
FO834906	BN49_1685	BN49_1685	highly similar to putative 3-phytase from Enterobacter aerogenes (tr|G0E052)	0.0651865	5.91084	0.927891	-0.142835	5.79004	0.821049	0.203411	5.83505	0.723977	FALSE
FO834906	BN49_1686	BN49_1686	highly similar to MFS family major facilitator transporter, glycerol-3-phosphate:cation symporter from Serratia odorifera (tr|D4DZK7)	0.20192	6.54135	0.550109	0.0636337	6.44681	0.949285	0.130174	6.5633	0.902048	FALSE
FO834906	BN49_1687	BN49_1687	similar to putative inositol monophosphatase from Serratia odorifera (tr|D4DZK8)	-0.446616	5.92948	0.0550689	-0.128931	6.0509	0.839	-0.3209	5.84489	0.519634	FALSE
FO834906	BN49_1688	BN49_1688	similar to LacI family transcriptional regulator from Serratia odorifera (tr|D4DZK9)	0.108817	5.72264	0.866089	-0.0663045	5.61388	0.969379	0.169729	5.68364	0.821882	FALSE
FO834906	BN49_1689	codA	highly similar to cytosine deaminase from Cronobacter turicensis (tr|C9XUW2)	0.15234	5.44963	0.83605	-0.0992557	5.30442	0.951221	0.245848	5.39725	0.720409	FALSE
FO834906	BN49_1690	BN49_1690	similar to putative transcriptional regulator, PucR family from Dickeya dadantii (tr|C6CAB4)	0.081399	6.51635	0.881453	-0.00923981	6.44902	1	0.0855229	6.50255	0.942936	FALSE
FO834906	BN49_1691	BN49_1691	highly similar to permease for cytosine-purines uracil thiamine allantoin from Dickeya dadantii (tr|C6CAB5)	0.305896	5.91811	0.542648	0.0677929	5.7646	0.960038	0.229736	5.94193	0.827816	FALSE
FO834906	BN49_1692	mtnB	highly similar to methylthioribulose-1-phosphate dehydratase from Klebsiella pneumoniae subsp. pneumoniae strain ATCC 700721 - MGH 78578 (sp|A6T663)	0.0105216	6.17164	1	-0.0205277	6.13731	1	0.0247739	6.1529	1	FALSE
FO834906	BN49_1693	BN49_1693	similar to carbohydrate kinase FGGY from Pectobacterium carotovorum (tr|C6D9Z2)	0.177641	7.16091	0.443224	-0.0388044	7.03057	0.973406	0.211973	7.13402	0.436155	FALSE
FO834906	BN49_1694	BN49_1694	similar to D-isomer specific 2-hydroxyacid dehydrogenase NAD-binding from Pectobacterium carotovorum (tr|C6D9Z3)	-0.000362484	6.23403	1	-0.132317	6.15012	0.806851	0.126109	6.16073	0.91878	FALSE
FO834906	BN49_1695	BN49_1695	highly similar to putative sugar kinase from Yersinia kristensenii (tr|C4TXE1)	0.0865278	5.94484	0.883544	-0.11613	5.82624	0.89025	0.196184	5.88288	0.733766	FALSE
FO834906	BN49_1696	BN49_1696	similar to putative bacterial inner-membrane translocator from Yersinia kristensenii (tr|C4TXE0)	0.00658419	7.30196	1	-0.167336	7.19723	0.345891	0.16848	7.2122	0.626864	FALSE
FO834906	BN49_1697	BN49_1697	similar to putative inner-membrane translocator from Pectobacterium carotovorum (tr|C6D9Z6)	-0.0871331	6.3111	0.888899	-0.0699733	6.29981	0.951566	-0.022696	6.26616	1	FALSE
FO834906	BN49_1698	rbsA2	weakly similar to ribose import ATP-binding protein RbsA 2 from Streptomyces avermitilis (sp|Q825P1)	-0.031421	7.16843	0.991043	-0.0153443	7.15688	1	-0.0223465	7.15192	1	FALSE
FO834906	BN49_1699	BN49_1699	highly similar to putative ABC transporter, substrate binding component from Yersinia enterocolitica (tr|A1JTF1)	0.0957527	10.0975	0.442714	0.0752912	10.0662	0.581266	0.0154331	10.1246	0.994887	FALSE
FO834906	BN49_1700	BN49_1700	highly similar to molybdopterin oxidoreductase from Pantoea sp. (tr|C8Q5U4)	0.00100333	7.82778	1	-0.0746044	7.77011	0.835594	0.0701194	7.78218	0.92079	FALSE
FO834906	BN49_1701	mtnD	highly similar to acireductone dioxygenase from Klebsiella pneumoniae subsp. pneumoniae strain ATCC 700721 - MGH 78578 (sp|A6T672)	-0.0263765	4.89887	1	0.0501239	4.90868	1	-0.0762174	4.91474	0.985402	FALSE
FO834906	BN49_1702	mtnC	highly similar to enolase-phosphatase E1 from Klebsiella pneumoniae subsp. pneumoniae strain ATCC 700721 - MGH 78578 (sp|A6T673)	-0.040379	5.30121	1	-0.170694	5.22311	0.826783	0.123397	5.20973	0.942936	FALSE
FO834906	BN49_1703	ybdL	highly similar to methionine aminotransferase, PLP-dependent from Escherichia coli O157:H7 strain TW14359 - EHEC (tr|C6V0B6)	-0.172199	6.59831	0.628556	-0.0947042	6.61396	0.881763	-0.0811921	6.53834	0.942936	FALSE
FO834906	BN49_1704	ybdM	similar to uncharacterized protein YbdM from Escherichia coli strain K12 (sp|P77174)	0.0540859	4.17533	1	0.417872	4.36202	0.425757	-0.368796	4.38236	0.842187	FALSE
FO834906	BN49_1705	ybdN	highly similar to uncharacterized protein YbdN from Escherichia coli strain K12 (sp|P77216)	0.0951905	9.65039	0.489611	-0.00162417	9.58097	1	0.0913437	9.64024	0.720409	FALSE
FO834906	BN49_1706	BN49_1706	weakly similar to uncharacterized HTH-type transcriptional regulator YbdO from Escherichia coli strain K12 (sp|P77746)	0.0895741	9.85994	0.524228	0.0692709	9.82841	0.630918	0.0151698	9.88413	0.994887	FALSE
FO834906	BN49_1707	BN49_1707	highly similar to thiol:disulfide interchange protein from Escherichia coli strain SE11 (tr|B6I0R3)	0.148622	7.47815	0.523889	0.0645977	7.41492	0.91313	0.0778823	7.50074	0.910171	FALSE
FO834906	BN49_1708	ahpC	highly similar to alkyl hydroperoxide reductase subunit C from Salmonella typhimurium (sp|P0A251)	0.0153713	4.64483	1	-0.119988	4.56186	0.941231	0.131157	4.58078	0.964969	FALSE
FO834906	BN49_1709	ahpF	highly similar to alkyl hydroperoxide reductase subunit F from Salmonella typhimurium (sp|P19480)	-0.308393	5.95008	0.257813	-0.340174	5.91907	0.0597092	0.0267359	5.76382	1	FALSE
FO834906	BN49_1710	uspG1	highly similar to universal stress protein G from Salmonella typhimurium (sp|P67093)	0.199653	5.90639	0.634751	0.0547193	5.80835	0.980944	0.14056	5.92362	0.885229	FALSE
FO834906	BN49_1711	rnk	highly similar to regulator of nucleoside diphosphate kinase from Escherichia coli strain UTI89 - UPEC (tr|Q1REV2)	0.245602	3.86956	0.772636	-0.0253658	3.71838	1	0.263019	3.8526	0.837976	FALSE
FO834906	BN49_1712	rna	highly similar to ribonuclease I from Escherichia coli O8 strain IAI1 (tr|B7M4U3)	0.0621954	6.26261	0.945193	-0.182161	6.12483	0.598312	0.24077	6.16819	0.695511	FALSE
FO834906	BN49_1713	dcuC	highly similar to anaerobic C4-dicarboxylate transport from Escherichia coli O157:H7 strain TW14359 - EHEC (tr|C6V144)	0.0241562	7.04087	1	-0.0317396	6.99375	0.999495	0.0506304	7.01666	0.971454	FALSE
FO834906	BN49_1714	crcA	highly similar to putative CrcA protein from Escherichia coli O6 (tr|Q8FJZ7)	-0.0862051	7.55387	0.843133	0.00959629	7.57909	1	-0.100977	7.54816	0.854015	FALSE
FO834906	BN49_1715	cspE	highly similar to cold shock-like protein CspE from Escherichia coli strain UTI89 - UPEC (tr|Q1RET7)	0.345908	6.34348	0.0760167	-0.12906	6.08104	0.811727	0.468846	6.2823	0.0105022	FALSE
FO834906	BN49_1716	crcB	highly similar to putative protein CrcB homolog from Klebsiella pneumoniae strain 342 (sp|B5XZS9)	-0.0983216	5.26487	0.947998	-0.0307968	5.28403	1	-0.0729017	5.23877	0.994722	FALSE
FO834906	BN49_1717	ybeM	similar to UPF0012 hydrolase YbeM from Escherichia coli O157:H7 (sp|P58054)	-0.10419	5.43756	0.884765	-0.088996	5.42218	0.941231	-0.0172308	5.38353	1	FALSE
FO834906	BN49_1718	tatE	highly similar to twin arginine translocase protein E from Escherichia coli strain B - REL606 (tr|C6UCN1)	-3.16767	-0.553097	0.707002	1.01262	-0.0432388	0.941231	-4.13958	-0.248838	0.481124	FALSE
FO834906	BN49_1719	lipA	highly similar to lipoyl synthase from Klebsiella pneumoniae subsp. pneumoniae strain ATCC 700721 - MGH 78578 (sp|A6T689)	-5.03629	0.124625	0.0281944	-0.856158	0.470883	0.900151	-4.13794	-0.248909	0.481124	FALSE
FO834906	BN49_1720	BN49_1720	highly similar to C-terminal of putative LysR family transcriptional regulator from Klebsiella pneumoniae NTUH-K2044 (tr|C4X5F5)	0.446871	4.0897	0.420774	-0.0813244	3.79385	0.997613	0.525636	4.05575	0.453045	FALSE
FO834906	BN49_1721	BN49_1721	highly similar to N-terminal of putative LysR family transcriptional regulator from Klebsiella pneumoniae NTUH-K2044 (tr|C4X5F5)	-0.130588	5.78136	0.807085	0.0101542	5.82841	1	-0.146315	5.77634	0.861995	FALSE
FO834906	BN49_1722	lipB	highly similar to octanoyltransferase from Klebsiella pneumoniae subsp. pneumoniae strain ATCC 700721 - MGH 78578 (sp|A6T691)	-1.47169	0.711501	0.474706	-1.67345	0.693042	0.308358	0.174939	0.105701	1	FALSE
FO834906	BN49_1723	BN49_1723	highly similar to UPF0250 protein KPN78578_06520 from Klebsiella pneumoniae subsp. pneumoniae strain ATCC 700721 - MGH 78578 (sp|A6T692)	NA	NA	NA	NA	NA	NA	NA	NA	NA	FALSE
FO834906	BN49_1724	BN49_1724	highly similar to serine-type D-Ala-D-Ala carboxypeptidase from Escherichia coli strain ATCC 33849 - DSM 4235 - NCIB 12045 - K12 - DH1 (tr|C9R190)	0.0467604	6.8569	0.978721	-0.0903384	6.76798	0.91313	0.134592	6.80361	0.888716	FALSE
FO834906	BN49_1725	rlpA	similar to rare lipoprotein A from Escherichia coli O1:K1 - APEC (tr|A1A8Q8)	0.0239581	5.496	1	-0.0298285	5.45124	1	0.048916	5.47275	0.994763	FALSE
FO834906	BN49_1726	rodA	highly similar to rod shape-determining protein RodA from Escherichia coli O55:H7 strain CB9615 - EPEC (tr|D3QLS6)	-2.41531	1.58514	0.00391564	-1.79719	1.69209	0.0125677	-0.63759	0.582593	0.94765	FALSE
FO834906	BN49_1727	mrdA	highly similar to transpeptidase involved in peptidoglycan synthesis (penicillin-binding protein 2) from Escherichia coli strain K12 - MC4100 - BW2952 (tr|C4ZWC2)	-1.70281	2.40326	0.00947531	-1.96403	2.35856	0.000415873	0.250641	1.36408	0.982452	FALSE
FO834906	BN49_1728	rlmH	highly similar to ribosomal RNA large subunit methyltransferase H from Klebsiella pneumoniae subsp. pneumoniae strain ATCC 700721 - MGH 78578 (sp|A6T697)	-3.54789	-0.459583	0.550109	0.0866354	-0.11393	1	-3.58201	-0.419815	0.720409	FALSE
FO834906	BN49_1729	ybeB	highly similar to putative uncharacterized protein YbeB from Escherichia coli strain UTI89 - UPEC (tr|Q1RES5)	-1.56904	0.584946	0.440786	-1.05177	0.692559	0.730758	-0.522159	0.166226	0.99519	FALSE
FO834906	BN49_1730	cobC	similar to alpha-ribazole phosphatase from Salmonella typhimurium (sp|P39701)	-0.208498	2.26087	0.918743	-0.205077	2.23568	0.973736	-0.00951642	2.16058	1	FALSE
FO834906	BN49_1731	nadD	highly similar to probable nicotinate-nucleotide adenylyltransferase from Klebsiella pneumoniae subsp. pneumoniae strain ATCC 700721 - MGH 78578 (sp|A6T6A0)	NA	NA	NA	2.70754	-0.628438	0.937928	-2.70614	-0.612017	0.942936	FALSE
FO834906	BN49_1732	holA	highly similar to DNA polymerase III subunit delta from Escherichia coli strain K12 (sp|P28630)	NA	NA	NA	3.21412	-0.529053	0.826783	-3.20886	-0.512816	0.821882	FALSE
FO834906	BN49_1733	lptE	highly similar to LPS-assembly lipoprotein LptE from Salmonella typhi (sp|Q8Z8H6)	NA	NA	NA	2.7059	-0.628534	0.937928	-2.70218	-0.612244	0.942936	FALSE
FO834906	BN49_1734	leuS	highly similar to leucyl-tRNA synthetase from Klebsiella pneumoniae subsp. pneumoniae strain ATCC 700721 - MGH 78578 (sp|A6T6A3)	-1.87301	-0.759615	1	1.75133	-0.348405	0.91313	-3.58548	-0.419589	0.720409	FALSE
FO834906	BN49_1735	ybeL	highly similar to putative uncharacterized protein YbeL from Escherichia coli strain UTI89 - UPEC (tr|Q1RER8)	-0.100222	6.80792	0.774698	-0.173355	6.75299	0.631032	0.0676166	6.71242	0.965712	FALSE
FO834906	BN49_1736	hlyA	weakly similar to putative member of ShlA-HecA-FhaA exoprotein family from Escherichia coli O157:H7 (tr|Q8XAN9)	0.0709467	10.7034	0.574833	0.0329292	10.6631	0.917765	0.0331237	10.7097	0.942936	FALSE
FO834906	BN49_1737	hlyB	weakly similar to putative hemolysin activator protein from Yersinia kristensenii (tr|C4U184)	0.0528018	9.7486	0.78577	0.0144014	9.70827	0.99498	0.0331785	9.74636	0.963937	FALSE
FO834906	BN49_1738	gltL	highly similar to glutamate-aspartate transport ATP-binding protein GltL from Escherichia coli O55:H7 strain CB9615 - EPEC (tr|D3QLU3)	0.0316827	8.03467	0.934252	0.0368114	8.01592	0.942068	-0.00985674	8.04307	1	FALSE
FO834906	BN49_1739	gltK	highly similar to glutamate and aspartate transporter subunit, membrane component of ABC superfamily from Escherichia coli O17:K52:H18 strain UMN026 - ExPEC (tr|B7N9Q9)	0.0361711	5.47198	1	0.058589	5.46153	0.973736	-0.0265723	5.49116	1	FALSE
FO834906	BN49_1740	gltJ	highly similar to glutamate-aspartate transport system permease GltJ from Escherichia coli O111:H- strain 11128 - EHEC (tr|C8UJX0)	0.23659	5.64473	0.648465	0.035892	5.51839	1	0.195773	5.65416	0.836108	FALSE
FO834906	BN49_1741	gltI	highly similar to glutamate-aspartate periplasmic-binding protein from Salmonella typhimurium (sp|Q9ZF60)	-0.181564	4.39403	0.893733	0.202147	4.5695	0.812006	-0.39122	4.4904	0.753611	FALSE
FO834906	BN49_1742	lnt	highly similar to apolipoprotein N-acyltransferase from Salmonella typhimurium (sp|O87576)	-1.86861	-0.75989	1	2.6928	-0.0435011	0.427728	-4.5263	-0.0971936	0.324583	FALSE
FO834906	BN49_1743	corC	highly similar to magnesium and cobalt efflux protein CorC from Salmonella typhimurium (sp|P0A2L3)	-0.442158	1.12636	0.896242	-0.374349	1.14863	0.941231	-0.0743789	0.974465	1	FALSE
FO834906	BN49_1744	BN49_1744	highly similar to putative metalloprotease KPN78578_06730 from Klebsiella pneumoniae subsp. pneumoniae strain ATCC 700721 - MGH 78578 (sp|A6T6B3)	-1.87301	-0.759615	1	0.0738256	-0.628444	1	-1.91143	-0.71905	1	FALSE
FO834906	BN49_1745	BN49_1745	highly similar to putative ATP-binding PhoH-like protein from Escherichia coli O6:K15:H31 strain 536 - UPEC (tr|Q0TK20)	-3.16928	-0.552973	0.707002	-0.419564	-0.348274	1	-2.70614	-0.612017	0.942936	FALSE
FO834906	BN49_1746	miaB	highly similar to (dimethylallyl)adenosine tRNA methylthiotransferase MiaB from Klebsiella pneumoniae subsp. pneumoniae strain ATCC 700721 - MGH 78578 (sp|A6T6B5)	0.283598	7.34211	0.0466246	0.0831493	7.2151	0.863806	0.194434	7.37207	0.441681	FALSE
FO834906	BN49_1747	ubiF	highly similar to 2-octaprenyl-3-methyl-6-methoxy-1, 4-benzoquinol hydroxylase from Escherichia coli strain K12 (sp|P75728)	-1.28368	-0.460148	0.927891	-0.419987	-0.348645	1	-0.856261	-0.512849	1	FALSE
FO834906	BN49_1748	BN49_1748	similar to putative uncharacterized protein from Salmonella enterica subsp. enterica (tr|B5NI76)	0.694356	1.21538	0.689538	0.352001	1.05624	0.998565	0.337302	1.33714	0.942936	FALSE
FO834906	BN49_1749	asnB	highly similar to asparagine synthetase B (glutamine-hydrolyzing) from Escherichia coli O6 (tr|Q8FJY0)	-0.0380373	7.22912	0.949721	-0.0155782	7.21915	1	-0.0273903	7.21151	0.994722	FALSE
FO834906	BN49_1750	nagD	highly similar to N-acetylglucosamine metabolism from Escherichia coli strain UTI89 - UPEC (tr|Q1REQ2)	0.311242	4.56053	0.572248	0.201442	4.48682	0.821049	0.0992755	4.64515	0.97917	FALSE
FO834906	BN49_1751	nagC	highly similar to transcriptional repressor of nag (N-acetylglucosamine) operon from Escherichia coli strain UTI89 - UPEC (tr|Q1REQ1)	-0.0449221	5.51287	0.989354	-0.0841574	5.47531	0.941231	0.0320923	5.46288	1	FALSE
FO834906	BN49_1752	nagA	ighly similar to N-acetylglucosamine-6-phosphate deacetylase from Escherichia coli strain K12 (sp|P0AF18)	-0.196009	4.97181	0.801503	-0.0865176	5.0013	0.97787	-0.117405	4.91425	0.968016	FALSE
FO834906	BN49_1753	nagB	highly similar to glucosamine-6-phosphate deaminase from Klebsiella pneumoniae subsp. pneumoniae strain ATCC 700721 - MGH 78578 (sp|A6T6C1)	-0.158128	6.43622	0.673662	-0.152875	6.41948	0.647735	-0.00936339	6.34801	1	FALSE
FO834906	BN49_1754	nagE	highly similar to PTS system N-acetylglucosamine-specific EIICBA component from Klebsiella pneumoniae (sp|P45604)	0.156293	7.18324	0.575679	-0.0849583	7.04291	0.865121	0.236316	7.13545	0.445852	FALSE
FO834906	BN49_1755	glnS	highly similar to glutaminyl-tRNA synthetase from Klebsiella pneumoniae subsp. pneumoniae strain ATCC 700721 - MGH 78578 (sp|A6T6C3)	-0.873962	-0.289504	0.955532	0.842698	0.0876816	0.95373	-1.70969	-0.0272018	0.78157	FALSE
FO834906	BN49_1756	metH	highly similar to B12-dependent methionine synthase from Klebsiella pneumoniae NTUH-K2044 (tr|C4X5I9)	0.0193358	6.70079	1	0.0472096	6.69404	0.973736	-0.0316857	6.71388	0.995661	FALSE
FO834906	BN49_1757	BN49_1757	highly similar to putative N-acetylglucosamine-regulated outer membrane porin from Escherichia coli B354 (tr|D6J7Z5)	0.0569823	7.5152	0.900947	-0.0552562	7.43844	0.937928	0.108417	7.47809	0.821882	FALSE
FO834906	BN49_1758	BN49_1758	N-terminal is highly similar to putative citrate utilization protein A from Citrobacter sp. (tr|C1M8X1)	0.0455994	6.04765	0.969655	0.00814823	6.00967	1	0.0330517	6.04197	0.998447	FALSE
FO834906	BN49_1759	ybfN	highly similar to hypothetical lipoprotein YbfN from Escherichia coli O6 (tr|Q8CW97)	-0.0118504	4.32385	1	0.0153067	4.33241	1	-0.026636	4.32538	1	FALSE
FO834906	BN49_1760	fur	highly similar to subunit of Fur transcriptional dual regulator from Escherichia coli strain UTI89 - UPEC (tr|Q1REN4)	NA	NA	NA	3.21414	-0.529053	0.826783	-3.20885	-0.512816	0.821882	FALSE
FO834906	BN49_1761	flaV	highly similar to flavodoxin from Klebsiella pneumoniae (sp|O07026)	-1.873	-0.759615	1	-1.83911	-0.7354	1	NA	NA	NA	FALSE
FO834906	BN49_1762	ybfE	highly similar to CopG domain protein DNA-binding domain protein from Escherichia coli O55:H7 strain CB9615 - EPEC (tr|D3QMM3)	-0.394766	4.03028	0.745074	-0.976814	3.79621	0.00026182	0.586183	3.57976	0.745869	FALSE
FO834906	BN49_1763	ybfF	highly similar to putative esterase-lipase YbfF from Escherichia coli O6 (tr|Q8FJW0)	-0.151868	5.53032	0.774698	0.00273615	5.58378	1	-0.157893	5.52064	0.856024	FALSE
FO834906	BN49_1764	seqA	highly similar to negative modulator of initiation of replication from Escherichia coli O44:H18 strain 042 - EAEC (tr|D3GXD9)	0.26676	5.54876	0.555988	0.0192808	5.3991	1	0.241988	5.55095	0.727703	FALSE
FO834906	BN49_1765	pgm	highly similar to phosphoglucomutase from Escherichia coli strain K12 (sp|P36938)	-0.262192	6.63059	0.444813	-0.10502	6.68124	0.833009	-0.161925	6.56491	0.836108	FALSE
FO834906	BN49_1766	BN49_1766	highly similar to putative uncharacterized protein from Klebsiella pneumoniae subsp. rhinoscleromatis ATCC 13884 (tr|C8T1H2)	-0.287735	4.32279	0.873592	-0.106842	4.41347	0.973406	-0.188401	4.25051	0.97917	FALSE
FO834906	BN49_1767	kdpE	highly simialr to kdp operon transcriptional regulatory protein KdpE from Escherichia coli strain K12 (sp|P21866)	0.502438	4.03822	0.688187	0.419753	3.92004	0.653289	0.0648091	4.20333	1	FALSE
FO834906	BN49_1768	kdpD	highly similar to sensor protein KdpD from Escherichia coli O44:H18 strain 042 - EAEC (tr|D3GXE3)	-0.0324689	6.96535	0.985252	0.0452561	6.98312	0.964373	-0.0841234	6.97946	0.926432	FALSE
FO834906	BN49_1769	atkC	highly similar to potassium-transporting ATPase C chain from Klebsiella pneumoniae subsp. pneumoniae strain ATCC 700721 - MGH 78578 (sp|A6T6D7)	0.0934248	5.00584	0.91805	-0.0368596	4.91662	1	0.123637	4.97862	0.964969	FALSE
FO834906	BN49_1770	atkB	highly similar to potassium-transporting ATPase B chain from Klebsiella pneumoniae subsp. pneumoniae strain ATCC 700721 - MGH 78578 (sp|A6T6D8)	-0.0576226	6.57857	0.927891	-0.0354031	6.56886	1	-0.0275427	6.55134	1	FALSE
FO834906	BN49_1771	atkA	highly similar to potassium-transporting ATPase A chain from Klebsiella pneumoniae subsp. pneumoniae strain ATCC 700721 - MGH 78578 (sp|A6T6D9)	0.224542	7.00036	0.522176	0.0780984	6.90189	0.91313	0.138635	7.0291	0.871685	FALSE
FO834906	BN49_1772	ybfA	highly similar to putative uncharacterized protein YbfA from Escherichia coli O7:K1 strain IAI39 - ExPEC (tr|B7NMQ2)	0.181031	6.66536	0.473682	-0.00951996	6.54856	1	0.185099	6.65288	0.643654	FALSE
FO834906	BN49_1773	phrB	highly simialr to deoxyribodipyrimidine photo-lyase from Escherichia coli strain K12 (sp|P00914)	-0.256926	6.65747	0.363502	-0.116875	6.70263	0.794116	-0.146444	6.58559	0.834103	FALSE
FO834906	BN49_1774	dtpD	highly similar to dipeptide permease D from Klebsiella pneumoniae subsp. pneumoniae strain ATCC 700721 - MGH 78578 (sp|A6T6E2)	0.17739	6.60545	0.654379	0.103565	6.54503	0.91313	0.0687463	6.64556	0.97267	FALSE
FO834906	BN49_1775	ybgI	highly similar to UPF0135 protein YbgI from Salmonella typhimurium (sp|P67270)	0.520132	3.74446	0.411378	0.238875	3.55956	0.846177	0.269068	3.83935	0.887524	FALSE
FO834906	BN49_1776	BN49_1776	highly similar to putative allophanate hydrolase subunit 1 from Escherichia coli O44:H18 strain 042 - EAEC (tr|D3GY50)	0.0990906	5.30819	0.888899	0.0989321	5.28723	0.938635	-0.00333023	5.34721	1	FALSE
FO834906	BN49_1777	BN49_1777	highly similar to putative allophanate hydrolase subunit 2 from Escherichia coli O44:H18 strain 042 - EAEC (tr|D3GY51)	0.199993	4.83287	0.807238	0.111994	4.76459	0.944719	0.0842013	4.87731	0.982452	FALSE
FO834906	BN49_1778	BN49_1778	highly similar to UPF0271 protein KPN78578_07060 from Klebsiella pneumoniae subsp. pneumoniae strain ATCC 700721 - MGH 78578 (sp|A6T6E6)	0.397858	4.81266	0.402752	0.0464884	4.61129	1	0.347163	4.8273	0.661685	FALSE
FO834906	BN49_1779	BN49_1779	highly similar to putative uncharacterized protein from Enterobacter sp. (tr|A4W868)	0.137143	4.62775	0.873592	-0.0729171	4.50759	0.990407	0.201969	4.58714	0.86901	FALSE
FO834906	BN49_1780	BN49_1780	highly similar to putative uncharacterized protein from Enterobacter sp. (tr|A4W869)	0.0533803	6.11345	0.953525	-0.056488	6.0398	0.969379	0.105764	6.07719	0.923017	FALSE
FO834906	BN49_1781	pcp	highly similar to pyrrolidone-carboxylate peptidase from Klebsiella pneumoniae strain 342 (sp|B5XZE0)	0.0804254	5.50774	0.913298	0.150633	5.52397	0.845389	-0.0753313	5.57281	0.97267	FALSE
FO834906	BN49_1782	end8	highly similar to endonuclease 8 from Klebsiella pneumoniae subsp. pneumoniae strain ATCC 700721 - MGH 78578 (sp|A6T6E8)	-0.0608044	5.69	0.955532	-0.114773	5.64595	0.88925	0.0483877	5.62402	0.98771	FALSE
FO834906	BN49_1783	cisY	highly similar to citrate synthase from Salmonella typhimurium (sp|O68883)	0.0351503	6.67319	0.981319	-0.0463119	6.61271	0.963211	0.0778575	6.64077	0.94765	FALSE
FO834906	BN49_1784	sdhC	highly similar to succinate dehydrogenase, cytochrome b556 subunit from Escherichia coli strain ATCC 33849 - DSM 4235 - NCIB 12045 - K12 - DH1 (tr|C9R0P9)	-1.17078	0.93381	0.432106	0.161395	1.34538	1	-1.32811	1.0079	0.564258	FALSE
FO834906	BN49_1785	sdhD	highly similar to succinate dehydrogenase hydrophobic subunit from Escherichia coli strain UTI89 - UPEC (tr|Q1REK3)	0.304736	4.37269	0.556983	0.0185939	4.20943	1	0.281647	4.37593	0.751884	FALSE
FO834906	BN49_1786	sdhA	highly similar to succinate dehydrogenase flavoprotein subunit from Escherichia coli strain UTI89 - UPEC (tr|Q1REK2)	0.19538	7.13314	0.353045	0.0460946	7.03513	0.956819	0.144296	7.14602	0.720409	FALSE
FO834906	BN49_1787	sdhB	highly similar to succinate dehydrogenase from Escherichia coli O157:H7 (tr|Q8X9A8)	-0.180121	4.44292	0.848437	0.114797	4.56592	0.952596	-0.300134	4.49288	0.725839	FALSE
FO834906	BN49_1788	sucA	highly similar to 2-oxoglutarate dehydrogenase decarboxylase component from Escherichia coli strain UTI89 - UPEC (tr|Q1REK0)	0.0445255	4.41224	1	0.016743	4.3765	1	0.0230521	4.41217	1	FALSE
FO834906	BN49_1789	sucB	highly similar to dihydrolipoyllysine-residue succinyltransferase, E2 component of oxoglutarate dehydrogenase (succinyl-transferring) complex from Escherichia coli O55:H7 strain CB9615 - EPEC (tr|D3QMQ9)	-0.112285	0.496356	1	-0.208872	0.47122	1	0.0894708	0.440998	1	FALSE
FO834906	BN49_1790	sucC	highly similar to succinyl-CoA ligase [ADP-forming] subunit beta from Klebsiella pneumoniae subsp. pneumoniae strain ATCC 700721 - MGH 78578 (sp|A6T6F6)	0.123378	5.05567	0.870186	0.0659068	5.00624	0.973736	0.0511802	5.07897	0.994722	FALSE
FO834906	BN49_1791	sucD	highly similar to succinyl-CoA ligase [ADP-forming] subunit alpha from Escherichia coli strain UTI89 - UPEC (tr|Q1REJ7)	0.00223103	5.45373	1	0.22832	5.55747	0.702868	-0.226366	5.56197	0.87934	FALSE
FO834906	BN49_1792	cydA	highly similar to cytochrome d terminal oxidase, polypeptide subunit I from Escherichia coli strain UTI89 - UPEC (tr|Q1REJ4)	0.552456	1.36858	0.8489	-0.252118	1.02338	1	0.796834	1.30419	0.756076	FALSE
FO834906	BN49_1793	BN49_1793	highly similar to cytochrome D ubiquinol oxidase subunit II from Escherichia coli O6:K15:H31 strain 536 - UPEC (tr|Q0TJW1)	-0.244901	0.0629873	1	0.0991499	0.149474	1	-0.35175	0.104192	1	FALSE
FO834906	BN49_1794	ybgE	highly similar to putative uncharacterized protein YbgE from Escherichia coli strain UTI89 - UPEC (tr|Q1REJ0)	-0.00356771	0.124574	1	-0.153247	0.0878272	1	0.149794	0.103215	1	FALSE
FO834906	BN49_1795	ybgC	highly similar to cytoplasmic Tol-Pal protein from Escherichia coli strain UTI89 - UPEC (tr|Q1REI9)	-0.80099	4.33292	0.00941372	-0.658938	4.37032	0.0230926	-0.154596	3.95023	0.942936	FALSE
FO834906	BN49_1796	tolQ	highly similar to protein TolQ from Shigella flexneri (sp|P0ABV1)	-0.810429	2.43833	0.370757	-1.18872	2.33105	0.0164908	0.376572	1.86849	0.891963	FALSE
FO834906	BN49_1797	tolR	highly similar to membrane spanning protein TolR from Escherichia coli O111:H- strain 11128 - EHEC (tr|C8UK37)	-0.58743	2.6872	0.631942	-0.136236	2.86832	0.973736	-0.456558	2.59973	0.85593	FALSE
FO834906	BN49_1798	tolA	highly similar to protein TolA from Escherichia coli strain K12 (sp|P19934)	-1.05962	4.50197	3.55e-05	-0.283199	4.7777	0.506851	-0.784051	4.30323	0.0229138	FALSE
FO834906	BN49_1799	tolB	highly similar to protein TolB from Klebsiella pneumoniae strain 342 (sp|B5XZC1)	-1.17628	4.59938	1.37e-06	-0.655724	4.76131	0.00101196	-0.525965	4.17422	0.407022	FALSE
FO834906	BN49_1800	pal	highly similar to peptidoglycan-associated lipoprotein from Escherichia coli O6 (tr|Q8CW95)	-0.618425	3.1763	0.324606	-0.241045	3.31166	0.89675	-0.376958	3.03635	0.821882	FALSE
FO834906	BN49_1801	ybgF	highly similar to putative RNA binding protein from Escherichia coli O7:K1 strain IAI39 - ExPEC (tr|B7NMW1)	-0.242356	4.41424	0.802127	-0.397958	4.33822	0.571715	0.153958	4.2131	0.951947	FALSE
FO834906	BN49_1802	nadA	highly similar to quinolinate synthase A from Enterobacter sp. strain 638 (sp|A4W892)	-0.41552	4.91564	0.338972	-0.225543	4.98317	0.799202	-0.196879	4.78058	0.845526	FALSE
FO834906	BN49_1803	pnuC	highly similar to nicotinamide riboside transporter PnuC from Shigella flexneri (sp|P0AFK3)	-0.164826	5.57617	0.733395	0.00439001	5.63669	1	-0.175683	5.56839	0.821882	FALSE
FO834906	BN49_1804	zitB	highly similar to zinc transporter ZitB from Salmonella typhimurium (sp|Q8ZQT3)	-0.371212	2.74044	0.901051	0.103376	2.97367	0.990173	-0.483227	2.78286	0.942936	FALSE
FO834906	BN49_1805	ybgS	similar to putative uncharacterized protein YbgS from Escherichia coli O6 (tr|Q8CW93)	0.0259372	5.10511	1	0.117716	5.12745	0.937928	-0.0930316	5.1549	0.97917	FALSE
FO834906	BN49_1806	BN49_1806	highly similar to phospho-2-dehydro-3-deoxyheptonate aldolase, phe-sensitive from Escherichia coli O6:K15:H31 strain 536 - UPEC (tr|Q0TJU7)	-0.186695	5.91291	0.632858	-0.129303	5.92051	0.812006	-0.063946	5.8365	0.97917	FALSE
FO834906	BN49_1807	gpmA	highly similar to 2,3-bisphosphoglycerate-dependent phosphoglycerate mutase from Klebsiella pneumoniae subsp. pneumoniae strain ATCC 700721 - MGH 78578 (sp|A6T6I3)	-0.711925	1.9328	0.504335	-0.381898	2.03986	0.892878	-0.338891	1.73225	0.942936	FALSE
FO834906	BN49_1808	galM	highly similar to aldose 1-epimerase from Escherichia coli O6 (tr|Q8FJS2)	0.250343	6.47084	0.294384	0.18273	6.41211	0.466354	0.0636674	6.54709	0.962567	FALSE
FO834906	BN49_1809	gal1	highly similar to galactokinase from Salmonella arizonae (sp|A9MJI2)	0.202031	4.81688	0.873592	0.11446	4.77151	0.937928	0.0755005	4.86239	0.995661	FALSE
FO834906	BN49_1810	galT	highly similar to galactose-1-phosphate uridylyltransferase from Escherichia coli strain K12 (sp|P09148)	0.0442944	6.36673	0.955532	-0.129277	6.26235	0.776845	0.169384	6.2957	0.727341	FALSE
FO834906	BN49_1811	galE	highly similar to UDP-glucose 4-epimerase from Salmonella typhimurium (sp|P22715)	0.140855	6.50664	0.807238	0.1941	6.51063	0.407031	-0.060125	6.5929	0.982452	FALSE
FO834906	BN49_1812	modF	highly similar to putative molybdenum transport ATP-binding protein ModF from Escherichia coli strain K12 (sp|P31060)	0.135546	6.58493	0.698681	0.0576248	6.52423	0.94767	0.0734107	6.60339	0.94451	FALSE
FO834906	BN49_1813	modE	highly similar to transcriptional regulator ModE from Escherichia coli O55:H7 strain CB9615 - EPEC (tr|D3QMU7)	0.011116	6.555	1	0.0206403	6.53905	1	-0.0153494	6.5564	1	FALSE
FO834906	BN49_1814	ybhT	highly similar to putative uncharacterized protein YbhT from Escherichia coli strain UTI89 - UPEC (tr|Q1REG9)	0.907865	1.15771	0.53021	0.299311	0.886053	0.990173	0.609101	1.25526	0.836108	FALSE
FO834906	BN49_1815	modA	highly similar to molybdate ABC transporter, periplasmic molybdate-binding protein from Escherichia coli O55:H7 strain CB9615 - EPEC (tr|D3QMU9)	0.0980948	6.37799	0.820404	-0.0500719	6.28486	0.973736	0.143304	6.34542	0.808337	FALSE
FO834906	BN49_1816	modB	highly similar to molybdate transport permease protein ModB from Escherichia coli O103:H2 strain 12009 - EHEC (tr|C8U3Z3)	0.00855027	5.59208	1	0.132637	5.63514	0.833309	-0.132276	5.64991	0.923017	FALSE
FO834906	BN49_1817	modC	highly similar to molybdenum import ATP-binding protein ModC from Escherichia coli O6 (sp|Q8FJR4)	6.63e-05	6.05422	1	-0.0763318	5.99753	0.969379	0.0715317	6.00742	0.968016	FALSE
FO834906	BN49_1818	ybhA	highly similar to putative phosphatase from Escherichia coli strain UTI89 - UPEC (tr|Q1REG4)	-0.00230081	5.97957	1	0.149354	6.03364	0.794116	-0.155248	6.04503	0.821882	FALSE
FO834906	BN49_1819	6pgl	highly similar to 6-phosphogluconolactonase from Klebsiella pneumoniae subsp. pneumoniae strain ATCC 700721 - MGH 78578 (sp|A6T6J6)	0.05105	5.30568	0.997858	-0.12719	5.19804	0.91313	0.173197	5.23846	0.881537	FALSE
FO834906	BN49_1820	ariR	similar to regulatory protein AriR from Escherichia coli strain SMS-3-5 - SECEC (sp|B1LI03)	0.305662	3.86646	0.729879	0.317233	3.86342	0.714802	-0.0175894	4.00626	1	FALSE
FO834906	BN49_1821	BN49_1821	weakly similar to putative uncharacterized protein from Citrobacter rodentium (tr|D2TIH6)	0.102197	5.78154	0.883544	-0.0970658	5.66236	0.934726	0.194913	5.72742	0.77024	FALSE
FO834906	BN49_1822	ycgZ	similar to putative uncharacterized protein YcgZ from Escherichia coli O6 (tr|Q8FI41)	-0.380439	4.76137	0.473329	-0.0603617	4.88869	0.984896	-0.322682	4.71678	0.720409	FALSE
FO834906	BN49_1823	BN49_1823	highly similar to putative transposase InsD for insertion element IS2-9 from Escherichia coli strain K12 (sp|P0CF61)	NA	NA	NA	NA	NA	NA	NA	NA	NA	FALSE
FO834906	BN49_1824	BN49_1824	highly similar to IS2 OrfA from Escherichia coli strain UTI89 - UPEC (tr|Q1R1Z4)	NA	NA	NA	NA	NA	NA	NA	NA	NA	FALSE
FO834906	BN49_1825	BN49_1825	similar to putative cyclic-di-GMP phosphodiesterase, blue-light sensing protein using FAD (BLUF) from Escherichia coli (tr|B7N3W4)	0.0440014	8.99779	0.854933	-0.0609519	8.92517	0.813843	0.0998558	8.95848	0.720409	FALSE
FO834906	BN49_1826	BN49_1826	similar to uncharacterized HTH-type transcriptional regulator YcgE from Escherichia coli strain K12 (sp|P75989)	-0.0746787	3.79334	0.997178	-0.0549428	3.788	1	-0.0221484	3.75878	1	FALSE
FO834906	BN49_1827	BN49_1827	weakly similar to putative LuxR transcriptional regulator from Citrobacter sp. (tr|C1M5D3)	0.12131	9.1164	0.294312	0.0472102	9.05698	0.881763	0.0696731	9.12903	0.812459	FALSE
FO834906	BN49_1828	BN49_1828	highly similar to putative uncharacterized protein from Klebsiella pneumoniae subsp. pneumoniae NTUH-K2044 (tr|C4X5R2)	0.118284	8.02256	0.555988	0.0787861	7.98109	0.826556	0.0335156	8.05162	0.97267	FALSE
FO834906	BN49_1829	BN49_1829	Hypothetical CDS	0.234361	7.04043	0.307453	0.0686126	6.93205	0.941231	0.160512	7.06294	0.720292	FALSE
FO834906	BN49_1830	BN49_1830	highly similar to putative uncharacterized protein from Pantoea sp. strain At-9b (tr|E6WIU0)	0.0347678	8.24124	0.911579	0.0565153	8.23099	0.87037	-0.0269364	8.25983	0.982452	FALSE
FO834906	BN49_1831	BN49_1831	highly similar to putative uncharacterized protein from Enterobacter sp. (tr|A4WC08)	0.156874	8.41922	0.373828	0.0206455	8.32884	0.990407	0.131713	8.4191	0.709242	FALSE
FO834906	BN49_1832	BN49_1832	highly similar to putative RND transporter, hydrophobe-amphiphile efflux-1 family from Enterobacter cancerogenus (tr|D2ZE95)	0.0958062	7.79863	0.79371	-0.0030707	7.72869	1	0.0940404	7.78802	0.87934	FALSE
FO834906	BN49_1833	BN49_1833	highly similar to putative RND family efflux transporter, MFP subunit from Enterobacter cloacae (tr|D6DRS5)	0.0204859	7.52618	1	-0.0519589	7.47033	0.937928	0.067648	7.49141	0.926432	FALSE
FO834906	BN49_1834	uspG2	similar to universal stress protein UspG family protein from Escherichia coli 83972 (tr|C2DLM6)	0.25563	6.35091	0.420774	-0.0251557	6.18518	1	0.27742	6.33142	0.511065	FALSE
FO834906	BN49_1835	BN49_1835	highly similar to cation transporter, P-type ATPase family from Enterobacter cancerogenus (tr|D2ZE91)	-0.0418667	6.83252	0.984992	0.0288776	6.84858	0.998565	-0.0763173	6.83755	0.964969	FALSE
FO834906	BN49_1836	ybhC	highly similar to pectin methylesterase from Escherichia coli O8 strain IAI1 (tr|B7M6D7)	0.0568404	7.23627	0.900947	0.00529699	7.18957	1	0.0477871	7.22885	0.98046	FALSE
FO834906	BN49_1837	hutI	highly similar to imidazolonepropionase from Klebsiella pneumoniae subsp. pneumoniae strain ATCC 700721 - MGH 78578 (sp|A6T6K7)	0.329784	5.79434	0.26541	0.090368	5.64664	0.936839	0.233271	5.82818	0.705076	FALSE
FO834906	BN49_1838	hutG	highly similar to formimidoylglutamase from Klebsiella pneumoniae subsp. pneumoniae strain ATCC 700721 - MGH 78578 (sp|A6T6K8)	-0.173486	5.13316	0.830056	-0.18322	5.1072	0.790443	0.00424649	5.03243	1	FALSE
FO834906	BN49_1839	hutC	highly similar to histidine utilization repressor from Klebsiella aerogenes (sp|P12380)	0.203404	5.4504	0.654682	0.0286358	5.34081	1	0.170161	5.45622	0.84437	FALSE
FO834906	BN49_1840	hutU	highly similar to urocanate hydratase from Klebsiella pneumoniae subsp. pneumoniae strain ATCC 700721 - MGH 78578 (sp|A6T6L0)	-0.00247094	6.68127	1	0.0774675	6.69989	0.91313	-0.0853223	6.71077	0.926432	FALSE
FO834906	BN49_1841	hutH	highly similar to histidine ammonia-lyase from Klebsiella pneumoniae subsp. pneumoniae strain ATCC 700721 - MGH 78578 (sp|A6T6L1)	0.00660056	5.74357	1	-0.0383159	5.70016	0.998565	0.0425455	5.71527	0.996986	FALSE
FO834906	BN49_1842	BN49_1842	highly similar to amino acid permease from Yersinia enterocolitica (tr|A1JSW5)	0.0557049	6.55149	0.946952	0.0808179	6.54387	0.937928	-0.0283323	6.58155	1	FALSE
FO834906	BN49_1843	BN49_1843	Hypothetical CDS	-0.18632	2.70327	0.967902	0.310878	2.93068	0.91313	-0.518254	2.83877	0.818683	FALSE
FO834906	BN49_1844	BN49_1844	highly siilar to phosphatidylethanolamine-binding protein from Escherichia coli O157:H7 str. TW14588 (tr|B6ZUU9)	-0.267881	5.71774	0.759129	-0.0585875	5.80441	0.973736	-0.212667	5.67409	0.926432	FALSE
FO834906	BN49_1845	bioA	highly similar to adenosylmethionine-8-amino-7-oxononanoate transaminase from Escherichia coli O157:H7 str. TW14588 (tr|B6ZUU8)	0.207501	6.04136	0.492133	0.0463522	5.93763	0.973736	0.155739	6.05512	0.799044	FALSE
FO834906	BN49_1846	bioB	highly similar to biotin synthase from Klebsiella pneumoniae subsp. pneumoniae strain ATCC 700721 - MGH 78578 (sp|A6T6L5)	0.327422	5.24115	0.428358	0.0918118	5.09302	0.941231	0.227659	5.27587	0.799044	FALSE
FO834906	BN49_1847	bioF	highly similar to 8-amino-7-oxononanoate synthase from Klebsiella pneumoniae subsp. pneumoniae strain ATCC 700721 - MGH 78578 (sp|A6T6L6)	-0.0710442	5.84574	0.943422	-0.113122	5.80601	0.91313	0.0358	5.77992	0.99519	FALSE
FO834906	BN49_1848	bioC	similar to biotin synthesis protein BioC from Escherichia vulneris (sp|O06898)	0.0621556	4.96057	0.977013	0.0422999	4.92702	1	0.0131699	4.97137	1	FALSE
FO834906	BN49_1849	bioD	highly similar to dethiobiotin synthetase from Escherichia vulneris (sp|O06899)	0.0747173	6.74442	0.873592	-0.129256	6.62507	0.779773	0.19849	6.67516	0.604369	FALSE
FO834906	BN49_1850	BN49_1850	similar to putative amino acid transporter from Enterobacter cloacae (tr|D5CGI9)	-0.0687882	5.52197	0.958575	-0.116551	5.48064	0.907134	0.0436742	5.45469	0.996986	FALSE
FO834906	BN49_1851	BN49_1851	highly similar to putative uncharacterized protein from Klebsiella pneumoniae subsp. pneumoniae NTUH-K2044 (tr|C4X5T4)	1.2534	2.31271	0.124857	0.37332	1.77358	0.91313	0.885049	2.42759	0.503969	FALSE
FO834906	BN49_1852	uvrB	highly similar to UvrABC system protein B from Klebsiella pneumoniae subsp. pneumoniae strain ATCC 700721 - MGH 78578 (sp|A6T6L9)	0.150448	6.58958	0.707514	0.0857431	6.53336	0.937928	0.0613678	6.62157	0.964969	FALSE
FO834906	BN49_1853	basS	similar to sensor protein from Escherichia coli O157:H7 (tr|Q8XDU5)	0.0336164	4.70691	1	-0.11416	4.61039	0.937928	0.142234	4.64676	0.961417	FALSE
FO834906	BN49_1854	basR	highly similar to two-component response regulator from Escherichia coli O150:H5 strain SE15 (tr|D2NFN3)	-0.181864	4.01666	0.884765	-0.178164	4.01111	0.912183	-0.0127053	3.91754	1	FALSE
[truncated: 3,467 more rows]

## Sheet: 2. NTUH_K2044
Replicon	Locus tag	Gene name	Function	logFC serum_vs_input	logCPM serum_vs_input	q.value serum_vs_input	logFC HIserum_vs_input	logCPM HIserum_vs_input	q.value HIserum_vs_input	logFC serum_vs_HIserum	logCPM serum_vs_HIserum	q.value serum_vs_HIserum	Hit?
[truncated: 5,413 more rows]

[truncated: 2 more sheets: 3. ATCC43816, 4. RH201207]
