# Supplementary material for: Genomic Profiling Reveals Distinct Routes To Complement Resistance in Klebsiella pneumoniae
Source: Infect Immun. 2020 Jul 21;88(8):e00043-20. doi: 10.1128/IAI.00043-20 (PMC7375759; doi:10.1128/IAI.00043-20)
Supplement: Supplemental file 3 [file IAI.00043-20-s0003.xlsx]

## Sheet: Experiment setup, info
Experiment
Analysis was done using Bio-TraDIS pipeline, results here are for normal serum vs heat-inactivated serum
Pangenome with ~300 Kpn genomes used to match genes from different strains and determine prevalence, 90% amino acid identity cutoff
Data columns for each strain:
Annotation
log2FC serum vs heat-inactivated serum
q.value
hit call (cutoffs are log2FC >1 or <-1, q.value < 0.005)

## Sheet: Data
Gene name (pangenome)	Annotation (from pangenome)	#	Category	ATCC43816 Locus tag	NTUH Locus tag	B5055 Locus tag	RH201207 Locus tag	Proportion_isolates	ATCC43816_gene_name	ATCC43816_function	ATCC43816_logFC_S50_H50	ATCC43816_q.value_S50_H50	ATCC43816_hit_serum_HIserum	B5055_gene_name	B5055_logFC.serum_vs_HIS	B5055_q.value.serum_vs_HIS	B5055_hit_serum_HIserum	NTUH_gene_name	NTUH_function	NTUH_logFC.serum_vs_HIS	NTUH_q.value.serum_vs_HIS	NTUH_hit_serum_HIserum	RH201207_gene_name	RH201207_function	RH201207_logFC.serum_vs_Hiserum	RH201207_q.value.serum_vs_Hiserum	RH201207_hit_serum_v_HIserum		Total hits: 43816	35	Total hits: B5055	22	Total hits: NTUH	35	Total hits: RH201207	54	RH201207: 48 down, 5 up
galF	UDP-glucose pyrophosphorylase	4	Capsule	VK055_5012	KP1_3726	BN49_3731	RH201207_03887	0.875472	galF	regulatory protein GalF	-0.0166926	1	FALSE	galF	-3.23873	6.05e-61	TRUE	galF	UTP-glucose-1-phosphate uridylyltransferase	-0.0231298	1	FALSE	galF	UDP-glucose pyrophosphorylase	-0.660204	0.0413144	FALSE
wza	polysaccharide export protein	4	Capsule	VK055_5015	KP1_3720	BN49_3727	RH201207_03891	0.977358	wza	putative outer membrane lipoprotein Wza	-1.13182	7.05e-60	TRUE	wza	-3.2936	1.52e-08	TRUE	wza	putative capsule polysaccharide export protein precursor	-0.871763	1	FALSE	RH201207_03891	polysaccharide export protein	-4.66395	7.64e-65	TRUE
wzi	outer membrane protein	4	Capsule	VK055_5014	KP1_3721	BN49_3728	RH201207_03890	0.988679	wzi	capsule assembly Wzi family protein	-0.907046	4.55e-63	FALSE	wzi	-2.0983	5.45e-58	TRUE	wzi	outer membrane protein	-0.121934	1	FALSE	wzi	Surface assembly of capsule	-0.346611	0.186739	FALSE
gmd	GDP-mannose 4,6-dehydratase	1	K1 Capsule	NA	KP1_3711	NA	NA	0.124528	NA	NA	NA	NA	NA	NA	NA	NA	NA	gmd	GDP-D-mannose dehydratase	-4.54706	3.87e-16	TRUE	NA	NA	NA	NA	NA
KP1_3712	galactoside O-acetyltransferase	1	K1 Capsule	NA	KP1_3712	NA	NA	0.0490566	NA	NA	NA	NA	NA	NA	NA	NA	NA	KP1_3712	galactoside O-acetyltransferase	-3.75573	3.12e-20	TRUE	NA	NA	NA	NA	NA
group_20230	glycosyltransferase	1	K1 Capsule	NA	KP1_3713	NA	NA	0.0490566	NA	NA	NA	NA	NA	NA	NA	NA	NA	KP1_3713	putative glycosyltransferase	-4.23188	8.17e-12	TRUE	NA	NA	NA	NA	NA
KP1_3715	polysaccharide pyruvyl transferase	1	K1 Capsule	NA	KP1_3715	NA	NA	0.045283	NA	NA	NA	NA	NA	NA	NA	NA	NA	KP1_3715	polysaccharide pyruvyl transferase	-4.64836	5.42e-12	TRUE	NA	NA	NA	NA	NA
wcaG	GDP-fucose synthetase	1	K1 Capsule	NA	KP1_3709	NA	NA	0.0981132	NA	NA	NA	NA	NA	NA	NA	NA	NA	wcaG	GDP-fucose synthetase	-3.50449	2.34e-09	TRUE	NA	NA	NA	NA	NA
wcaI	putative glycosyl transferase	1	K1 Capsule	NA	KP1_3706	NA	NA	0.0981132	NA	NA	NA	NA	NA	NA	NA	NA	NA	wcaI	putative colanic biosynthesis glycosyltransferase	-2.7541	7.56e-06	TRUE	NA	NA	NA	NA	NA
wzx	repeat unit exporter	1	K1 Capsule	NA	KP1_3716	NA	NA	0.0528302	NA	NA	NA	NA	NA	NA	NA	NA	NA	wzx	repeat unit exporter	-5.61577	1.97e-18	TRUE	NA	NA	NA	NA	NA
group_33641	capsular polysaccharide biosynthsis protein	1	K106 capsule	NA	NA	NA	RH201207_03895	0.00754717	NA	NA	NA	NA	NA	NA	NA	NA	NA	NA	NA	NA	NA	NA	kfoC	capsular polysaccharide biosynthsis protein	-2.94926	8.3e-19	TRUE
pgaC_2	glycosyltransferase	1	K106 Capsule	NA	NA	NA	RH201207_03902	0.0264151	NA	NA	NA	NA	NA	NA	NA	NA	NA	NA	NA	NA	NA	NA	pgaC_2	glycosyltransferase	-4.30961	2.01e-40	TRUE
group_18035	tyrosine autokinase	1	K106 Capsule	NA	NA	NA	RH201207_03892	0.0188679	NA	NA	NA	NA	NA	NA	NA	NA	NA	NA	NA	NA	NA	NA	RH201207_03892	tyrosine autokinase	-3.93645	5.76e-27	TRUE
RH201207_03893	hypothetical protein	1	K106 Capsule	NA	NA	NA	RH201207_03893	0.0150943	NA	NA	NA	NA	NA	NA	NA	NA	NA	NA	NA	NA	NA	NA	RH201207_03893	hypothetical protein	-3.36133	7.04e-08	TRUE
RH201207_03900	hypothetical protein	1	K106 Capsule	NA	NA	NA	RH201207_03900	0.0264151	NA	NA	NA	NA	NA	NA	NA	NA	NA	NA	NA	NA	NA	NA	RH201207_03900	hypothetical protein	-4.69317	3.05e-25	TRUE
RH201207_05388	protein tyrosine phosphatase	1	K106 Capsule	NA	NA	NA	RH201207_05388	0.00377358	NA	NA	NA	NA	NA	NA	NA	NA	NA	NA	NA	NA	NA	NA	RH201207_05388	protein tyrosine phosphatase	-3.62189	4.14e-09	TRUE
tagA_2	Putative N-acetylmannosaminyltransferase	1	K106 Capsule	NA	NA	NA	RH201207_03896	0.00754717	NA	NA	NA	NA	NA	NA	NA	NA	NA	NA	NA	NA	NA	NA	tagA_2	Putative N-acetylmannosaminyltransferase	-4.64096	2.35e-06	TRUE
group_21740	colanic acid exporter	1	K106 Capsule	NA	NA	NA	RH201207_03901	0.0264151	NA	NA	NA	NA	NA	NA	NA	NA	NA	NA	NA	NA	NA	NA	wzxC	colanic acid exporter	-3.98046	7.65e-35	TRUE
manC1	mannose-1-phosphate guanylyltransferase	3	K2 capsule	VK055_5028	KP1_3702	BN49_3713	NA	0.418868	manB	NA	NA	NA	NA	manB	-2.10912	0.00339888	TRUE	manB	1.35098	1	FALSE	NA	NA	NA	NA	NA	NA
manC1	mannose-1-phosphate guanylyltransferase	3	K2 capsule	VK055_5027	KP1_3703	BN49_3714	NA	0.418868	manC	mannose-1-phosphate guanylyltransferase/mannose-6-phosphate isomerase	-4.13018	1.5e-30	TRUE	manC	-2.07373	6.42e-07	TRUE	manC	mannose-1-phosphate guanylyltransferase	-3.61802	6.12e-05	TRUE	NA	NA	NA	NA	NA
wzc	tyrosine autokinase	2	K2 capsule	VK055_5017	NA	BN49_3725	NA	0.0754717	etk	tyrosine-protein kinase etk	-1.10328	2.78e-87	TRUE	wzc	-3.30247	9.8e-09	TRUE	NA	NA	NA	NA	NA	NA	NA	NA	NA	NA
mshA	group 1 glycosyl transferase	2	K2 capsule	VK055_5018	NA	BN49_3724	NA	0.0754717	VK055_5018	glycosyl transferases group 1 family protein	-1.44063	9.25e-43	TRUE	orf7	-1.81714	0.0303075	FALSE	NA	NA	NA	NA	NA	NA	NA	NA	NA	NA
orf8	group 1 glycosyl transferase	2	K2 capsule	VK055_5019	NA	BN49_3723	NA	0.0716981	VK055_5019	glycosyl transferases group 1 family protein	-3.1483	1.82e-221	TRUE	orf8	-2.83318	2.65e-06	TRUE	NA	NA	NA	NA	NA	NA	NA	NA	NA	NA
VK055_5020	group 1 glycosyl transferase	2	K2 capsule	VK055_5020	NA	BN49_3722	NA	0.0754717	VK055_5020	glycosyl transferases group 1 family protein	-2.83334	6.4e-164	TRUE	orf9	-3.14536	1.79e-05	TRUE	NA	NA	NA	NA	NA	NA	NA	NA	NA	NA
VK055_5021	Lipid A core - O-antigen ligase and related enzymes	2	K2 capsule	VK055_5021	NA	BN49_3721	NA	0.0716981	VK055_5021	putative serotype K2 polymerase	-1.48105	1.41e-106	TRUE	orf10	-3.09801	2.17e-10	TRUE	NA	NA	NA	NA	NA	NA	NA	NA	NA	NA
group_43141	putative acid phosphatase Wzb	2	K2 capsule	VK055_5016	NA	BN49_3726	NA	0.0754717	wzb	putative acid phosphatase Wzb	-1.23414	7.48e-38	TRUE	wzb	-3.8181	2.91e-07	TRUE	NA	NA	NA	NA	NA	NA	NA	NA	NA	NA
wzxC	colanic acid exporter	2	K2 capsule	VK055_5022	NA	BN49_3720	NA	0.0754717	wzx	polysaccharide biosynthesis family protein	-2.39357	1.11e-133	TRUE	orf11	-2.35979	5.74e-09	TRUE	NA	NA	NA	NA	NA	NA	NA	NA	NA	NA
arnD	Polymyxin resistance protein PmrJ	4	LPS modification	VK055_3626	KP1_5181	BN49_0273	RH201207_00542	1	VK055_3626	putative 4-deoxy-4-formamido-L-arabinose-phosphoundecaprenol deformylase ArnD	-4.31756	3.52e-226	TRUE	arnD	-2.32117	4.56e-48	TRUE	KP1_5181	hypothetical protein	-2.85492	7.15e-112	TRUE	arnD	Polymyxin resistance protein PmrJ	-4.0378	0.00134531	TRUE
arnE	SMR family multidrug resistance protein	4	LPS modification	VK055_3628	KP1_5179	BN49_0275	RH201207_00544	0.954717	VK055_3628	hypothetical protein	-3.82066	3.74e-161	TRUE	arnE	-0.721902	4.28e-05	FALSE	KP1_5179	hypothetical protein	-1.0891	6.42e-33	TRUE	arnE	SMR family multidrug resistance protein	-0.239668	1	FALSE
arnF	4-amino-4-deoxy-L-arabinose-phosphoundecaprenol flippase subunit ArnF	4	LPS modification	VK055_3630	KP1_5178	BN49_0276	RH201207_00545	1	arnF	arnF	-3.58304	2.08e-64	TRUE	arnF	-0.65331	0.0972423	FALSE	KP1_5178	hypothetical protein	-0.962898	2.94e-05	FALSE	arnF	4-amino-4-deoxy-L-arabinose-phospho-UDP flippase subunit F	-0.425875	0.985899	FALSE
arnT	4-amino-4-deoxy-L-arabinose transferase	4	LPS modification	VK055_3627	KP1_5180	BN49_0274	RH201207_00543	0.788679	arnT	4-amino-4-deoxy-L-arabinose (L-Ara4N) transferase	-0.352006	3.98e-10	FALSE	arnT	0.0192946	0.994763	FALSE	arnT	4-amino-4-deoxy-L-arabinose transferase	0.0241328	1	FALSE	arnT	4-amino-4-deoxy-L-arabinose transferase	-2.81019	3.73e-120	TRUE
glgA_2	galactosyl transferase	4	O-antigen	VK055_5036	KP1_3693	BN49_3705	RH201207_03913	0.596226	VK055_5036	glycosyl transferases group 1 family protein	-1.65289	1.32e-230	TRUE	BN49_3705	-0.164602	0.473733	FALSE	wbbO	bifunctional galactosyltransferase	-3.2744	3.65e-285	TRUE	glgA_2	galactosyl transferase	-3.58699	3.74e-93	TRUE
group_10068	glycosyltransferase	4	O-antigen	VK055_5033	KP1_3696	BN49_3708	RH201207_03910	0.264151	VK055_5033	glycosyl transferase 8 family protein	-2.02377	0	TRUE	BN49_3708	-0.0222397	0.97917	FALSE	wbbM	putative glycosyltransferase	-3.47781	8.06e-271	TRUE	gspA	glycosyltransferase	-4.1409	2.25e-201	TRUE
wzm	lipopolysaccharide O-antigen ABC transport system transmembrane component	4	O-antigen	VK055_5031	KP1_3698	BN49_3710	RH201207_03908	0.6	VK055_5031	ABC-2 type transporter family protein	-2.04129	6.55e-239	TRUE	rfbA	-0.213648	0.244718	FALSE	wzm	lipopolysaccharide O-antigen ABC transport system transmembrane component	-3.35708	4.74e-231	TRUE	kpsM	ABC transporter permease	-3.5599	4.26e-24	TRUE
rfbD	UDP-galactopyranose mutase	4	O-antigen	VK055_5034	KP1_3695	BN49_3707	RH201207_03911	0.528302	glf	UDP-galactopyranose mutase	-1.91279	1.15e-304	TRUE	rfbD	-0.042802	0.915821	FALSE	glf	putative UDP-galactopyranose mutase	-3.28922	1.25e-277	TRUE	rfbD	UDP-galactopyranose mutase	-4.04312	3.35e-206	TRUE
RH201207_03912	glycosyl transferase	4	O-antigen	VK055_5035	KP1_3694	BN49_3706	RH201207_03912	0.607547	VK055_5035	glycosyl transferase 2 family protein	-1.84043	0	TRUE	BN49_3706	-0.0968602	0.733577	FALSE	wbbN	putative glycosyltransferase	-3.45128	3.38e-251	TRUE	RH201207_03912	glycosyl transferase	-3.87065	3.27e-74	TRUE
KP1_3690	hypothetical protein	3	O-antigen	NA	KP1_3690	BN49_3703	RH201207_03915	0.316981	NA	NA	NA	NA	NA	BN49_3703	-0.10211	0.745869	FALSE	KP1_3690	hypothetical protein	-0.0276802	1	FALSE	RH201207_03915	hypothetical protein	-3.10038	1.14e-77	TRUE
RH201207_03917	GtrA-like protein	3	O-antigen	NA	KP1_3688	BN49_3700	RH201207_03917	0.316981	NA	NA	NA	NA	NA	BN49_3700	0.0518759	0.942936	FALSE	KP1_3688	hypothetical protein	-0.0229472	1	FALSE	RH201207_03917	GtrA-like protein	-4.65152	1.3e-22	TRUE
tagH	Teichoic acid export ATP-binding protein TagH	4	O-antigen	VK055_5032	KP1_3697	BN49_3709	RH201207_03909	0.607547	VK055_5032	ABC transporter family protein	-2.1785	0	TRUE	rfbB	-0.0646737	0.836108	FALSE	wzt	lipopolysaccharide O-antigen ABC transport system ATP-binding component	-3.7004	3.96626955989627E-311	TRUE	tagH	Teichoic acid export ATP-binding protein TagH	-4.00863	6.68e-40	TRUE
ykoT	glycosyltransferase	3	O-antigen	NA	KP1_3689	BN49_3701	RH201207_03916	0.233962	NA	NA	NA	NA	NA	BN49_3701	-0.055913	0.902048	FALSE	KP1_3689	conserved hypothetical protein	0.074913	1	FALSE	ykoT	glycosyltransferase	-1.24024	1.54e-29	TRUE
barA	BarA sensory histidine kinase	4	Regulatory	VK055_4386	KP1_4400	BN49_0986	RH201207_01337	0.924528	barA	hybrid sensory histidine kinase, in two-component regulatory system with UvrY	-0.0252797	0.989416	FALSE	barA	0.19019	0.596984	FALSE	barA	hybrid sensory histidine kinase in two-component regulatory system with UvrY	0.124498	1	FALSE	barA	BarA sensory histidine kinase	-1.40618	2.63e-32	TRUE
csrD	lipoprotein	4	Regulatory	VK055_3817	KP1_4976	BN49_0460	RH201207_00751	0.950943	VK055_3817	EAL domain protein	0.045554	0.990325	FALSE	BN49_0460	-0.304646	0.539984	FALSE	KP1_4976	hypothetical protein	-0.148483	1	FALSE	csrD	lipoprotein	1.20321	1.19e-07	TRUE
carA	carbamoyl phosphate synthase small subunit	4	Metabolism	VK055_2534	KP1_0853	BN49_4300	RH201207_02193	1	carA	carA	0.0106211	1	FALSE	carA	0.000641984	1	FALSE	carA	carbamoyl-phosphate synthase small subunit	0.145891	1	FALSE	carA	carbamoyl phosphate synthase small subunit	-1.25835	7.69e-11	TRUE
cyoA	cytochrome o ubiquinol oxidase subunit II	4		VK055_2160	KP1_1262	BN49_1368	RH201207_02565	1	cyoA	ubiquinol oxidase, subunit II	0.0178259	1	FALSE	cyoA	-0.00927079	1	FALSE	cyoA	cytochrome o ubiquinol oxidase subunit II	0.0989493	1	FALSE	cyoA	cytochrome o ubiquinol oxidase subunit II	1.14629	0.000310115	TRUE
dacA	D-alanyl-D-alanine carboxypeptidase	4		VK055_1868	KP1_1619	BN49_1724	RH201207_02927	0.996226	dacC	penicillin-binding protein 6	0.0021826	1	FALSE	BN49_1724	0.134592	0.888716	FALSE	dacA	D-alanyl-D-alanine carboxypeptidase	-0.0224632	1	FALSE	dacA	D-alanyl-D-alanine carboxypeptidase	-1.50833	0.000145361	TRUE
dedA	DedA protein	4		VK055_4806	KP1_3956	BN49_3924	RH201207_03692	1	VK055_4806	hypothetical protein	-0.161338	0.89624	FALSE	dedA2	-2.34387	1.32e-34	TRUE	dedA	putative integral membrane protein	-1.20334	1.09e-24	TRUE	dedA	DedA protein	-1.88964	0.000666119	TRUE
dsbA	periplasmic thiol:disulfide interchange protein DsbA	4		VK055_3303	KP1_0022	BN49_4692	RH201207_00214	0.973585	VK055_3303	DSBA-like thioredoxin domain protein	-0.519207	0.0204986	FALSE	dsbA	-0.739699	0.000312783	FALSE	dsbA	periplasmic protein disulfide isomerase I	-0.167945	1	FALSE	dsbA_1	periplasmic thiol:disulfide interchange protein DsbA	-4.03919	0.00142908	TRUE
group_13634	tRNA dihydrouridine synthase B	4		VK055_3806	KP1_4988	BN49_0451	RH201207_00742	0.992453	yhdG	tRNA dihydrouridine synthase	-1.38876	0.134209	FALSE	dusB	-1.56559	3.92e-06	TRUE	yhdG	tRNA-dihydrouridine synthase B	-1.12634	1	FALSE	dus_1	tRNA dihydrouridine synthase B	-1.00037	7.42e-06	TRUE
fabR	Unsaturated fatty acid biosynthesis repressor FabR	4	Regulatory	VK055_3224	KP1_0117	BN49_4604	RH201207_00128	1	fabR	fabR transcriptional repressor FabR transcriptional dual regulator	-0.0358125	1	FALSE	fabR	0.189288	0.481124	FALSE	yijC	putative TetR/AcrR-family trancriptional regulatory protein	-0.0344668	1	FALSE	fabR	Unsaturated fatty acid biosynthesis repressor FabR	1.17574	7.68e-20	TRUE
fis	DNA-binding protein Fis	4	Regulatory	VK055_3805	KP1_4989	BN49_0450	RH201207_00741	1	fis	fis transcriptional dual regulator	-1.18517	0.0541374	FALSE	fis	-1.62223	1.31e-15	TRUE	fis	DNA-binding protein	-0.652911	1	FALSE	fis	DNA-binding protein Fis	NA	NA	NA
galE	UDP-galactose-4-epimerase	4		VK055_1763	KP1_1717	BN49_1811	RH201207_03027	1	galE	UDP-glucose 4-epimerase	-1.5235	7.77e-47	TRUE	galE	-0.060125	0.982452	FALSE	galE	UDP-galactose 4-epimerase	-3.26919	3.98e-56	TRUE	galE	UDP-galactose-4-epimerase	-3.15243	0.000239198	TRUE
galU	UTP-glucose-1-phosphate uridylyltransferase	4		VK055_0250	KP1_3315	BN49_3311	RH201207_04290	0.973585	galU	UTP-glucose-1-phosphate uridylyltransferase	-2.49516	0.000648664	TRUE	galU	-1.16259	0.244718	FALSE	galU	glucose-1-phosphate uridylyltransferase	-1.77532	1	FALSE	galU	UTP-glucose-1-phosphate uridylyltransferase	-1.97468	1	FALSE
group_23873	Galactitol utilization operon repressor	2		NA	KP1_4856	NA	RH201207_00854	0.335849	NA	NA	NA	NA	NA	NA	NA	NA	NA	agaR	putative DeoR-type transcriptional regulator	-0.175532	1	FALSE	glpR_2	Galactitol utilization operon repressor	-1.05207	0.000191963	TRUE
greA	transcription elongation factor GreA	4		VK055_3886	KP1_4900	BN49_0528.CDS	RH201207_00813	0.992453	greA	transcription elongation factor GreA	-0.250748	0.339451	FALSE	NA	NA	NA	NA	greA	transcription elongation factor	0.133078	1	FALSE	greA	transcription elongation factor GreA	-3.31474	4.63e-11	TRUE
yjeK	EF-P beta-lysylation protein EpmB	4		VK055_2920	KP1_0415b	BN49_4885	RH201207_01836	0.996226	VK055_2920	kamA family protein	-0.160255	0.928406	FALSE	yjeK	-1.54495	6.91e-17	TRUE	yjeK	EF-P beta-lysylation protein EpmB	-1.98013	3.12e-08	TRUE	kamA		-0.0076782	1	FALSE
lpp	major outer membrane lipoprotein	4	Cell surface	VK055_0326	KP1_3230	BN49_3239	RH201207_04363	1	lpp	murein lipoprotein	-2.58352	1.5e-69	TRUE	BN49_3239	-2.08438	1.37e-93	TRUE	lpp	murein lipoprotein	-2.00568	4.52e-87	TRUE	lpp	major outer membrane lipoprotein	-5.49066	0.00177669	TRUE
lptC	lipopolysaccharide exporter periplasmic protein	4		VK055_3868	KP1_4921	BN49_0511	RH201207_00794	1	yrbK	lptC	NA	NA	NA	yrbK	-3.21115	0.821882	FALSE	KP1_4921	hypothetical protein	-3.41593	1	FALSE	lptC	lipopolysaccharide exporter periplasmic protein	-1.82725	3.04e-07	TRUE
manA	mannose-6-phosphate isomerase	4	Metabolism	VK055_0991	KP1_2524	BN49_2577	RH201207_04987	0.667925	manA	mannose-6-phosphate isomerase, class I	-3.32079	5.37e-58	TRUE	manA	-2.1993	1.52e-21	TRUE	manA	mannose-6-phosphate isomerase	-3.62787	7.39e-16	TRUE	manA	mannose-6-phosphate isomerase	0.374974	0.834149	FALSE
mfd	transcription-repair coupling factor	4		VK055_1352	KP1_2106	BN49_2199	RH201207_03411	0.984906	mfd	transcription-repair coupling factor	-0.0012461	1	FALSE	mfd	-0.0885843	0.854015	FALSE	mfd	transcription-repair ATP-dependent coupling factor	-0.0122923	1	FALSE	mfd	transcription-repair coupling factor	-1.93654	1.13e-17	TRUE
miaA	tRNA delta(2)-isopentenylpyrophosphate transferase	4		VK055_2895	KP1_0439	BN49_4863	RH201207_01861	1	miaA	tRNA dimethylallyltransferase	-1.73728	5.75e-17	TRUE	miaA	-1.55177	4.83e-22	TRUE	miaA	tRNA delta(2)-isopentenylpyrophosphate transferase	-0.347737	1	FALSE	miaA	tRNA delta(2)-isopentenylpyrophosphate transferase	-0.978924	0.278418	FALSE
mlc_2	N-acetylglucosamine-6P-responsive transcriptional repressor NagC	4		VK055_1834	KP1_1647	BN49_1751	RH201207_02960	1	VK055_1834	transcriptional regulator, ROK family	-0.0895571	0.985265	FALSE	nagC	0.0320923	1	FALSE	nagC	transcriptional repressor of genes for catabolic enzyme	-0.0341971	1	FALSE	mlc_2	N-acetylglucosamine-6P-responsive transcriptional repressor NagC	-2.3364	5.8e-13	TRUE
spsA	glycosyl transferase	2		VK055_2728	KP1_0662	NA	NA	0.350943	VK055_2728	glycosyl transferases group 1 family protein	-2.66535	0	TRUE	NA	NA	NA	NA	KP1_0662	hypothetical protein	-1.53533	2.21e-45	TRUE	NA	NA	NA	NA	NA
BN49_pII0025	highly similar to putative uncharacterized protein from Klebsiella pneumoniae subsp. rhinoscleromatis ATCC 13884 (tr|C8SXX9)	2		NA	KP1_p022	BN49_pII0025	NA	0.092	NA	NA	NA	NA	NA	BN49_pII0025	-1.67718	3.87e-85	TRUE	KP1_p022	hypothetical protein	0.0889576	1	FALSE	NA	NA	NA	NA	NA
pal	peptidoglycan-associated outer membrane lipoprotein	4		VK055_1781	KP1_1704	BN49_1800	RH201207_03009	1	pal	peptidoglycan-associated lipoprotein	-1.99771	0.00341392	TRUE	pal	-0.376958	0.821882	FALSE	pal	peptidoglycan-associated lipoprotein	-0.870985	1	FALSE	pal	peptidoglycan-associated outer membrane lipoprotein	1.7875	1	FALSE
pgi	glucose-6-phosphate isomerase	4	Metabolism	VK055_3061	KP1_0264	BN49_5019	RH201207_01698	1	VK055_3061	phosphoglucose isomerase family protein	-1.49247	3.75e-21	TRUE	pgi	0.188278	0.862435	FALSE	pgi	glucose-6-phosphate isomerase	-2.49374	2.41e-58	TRUE	pgi	glucose-6-phosphate isomerase	1.58543	0.754486	FALSE
pgm	phosphoglucomutase	4	Metabolism	VK055_1820	KP1_1664	BN49_1765.CDS	RH201207_02973	0.996226	pgm	phosphoglucomutase, alpha-D-glucose phosphate-specific	-3.86217	2.2e-149	TRUE	NA	NA	NA	NA	pgm	phosphoglucomutase	-2.95272	1.2e-83	TRUE	pgm	phosphoglucomutase	-4.23196	0.270516	FALSE
pyrC	dihydroorotase	4		VK055_1392	KP1_2062	BN49_2161	RH201207_03372	1	pyrC	dihydroorotase, homodimeric type	-0.0744994	1	FALSE	pyrC	0.291463	0.764593	FALSE	pyrC	dihydroorotase	-0.135432	1	FALSE	pyrC	dihydroorotase	-1.23657	4.59e-05	TRUE
pyrE	orotate phosphoribosyltransferase	4		VK055_3486	KP1_5336	BN49_0123.CDS	RH201207_00396	0.992453	pyrE	pyrE	-0.0424987	1	FALSE	NA	NA	NA	NA	pyrE	orotate phosphoribosyltransferase	-0.0648699	1	FALSE	pyrE	orotate phosphoribosyltransferase	-1.11571	6.48e-07	TRUE
ratB	yfjF	4		VK055_4559	KP1_4196	BN49_1158.CDS	RH201207_01508	1	VK055_4559	rnfH Ubiquitin family protein	0.012357	1	FALSE	NA	NA	NA	NA	KP1_4196	hypothetical protein	0.136977	1	FALSE	ratB	yfjF	-2.31029	0.000172397	TRUE
rcsB	DNA-binding capsular synthesis response regulator RcsB	4	Regulatory	VK055_4883	KP1_3872	BN49_3854.CDS	RH201207_03761	0.766038	rcsB	rcsB	-0.0457757	1	FALSE	NA	NA	NA	NA	rcsB	DNA-binding response regulator in two-component regulatory system with RcsC	0.285285	1	FALSE	rcsB	DNA-binding capsular synthesis response regulator RcsB	-2.76434	2.07e-05	TRUE
rfaH	transcriptional activator RfaH	4	Regulatory	VK055_3141	KP1_0199	BN49_4503	RH201207_01616	1	rfaH	transcriptional activator RfaH	-4.34278	2.03e-139	TRUE	rfaH	-2.25483	6.82e-10	TRUE	rfaH	transcriptional activator	-5.34166	9.85e-20	TRUE	rfaH	transcriptional activator RfaH	-3.45302	1.56e-49	TRUE
rfaQ	lipopolysaccharide heptosyltransferase III	4	LPS Core	VK055_3501	KP1_5320	BN49_0142	RH201207_00410	0.996226	VK055_3501	putative lipopolysaccharide heptosyltransferase III	-1.88264	2.15e-05	TRUE	waaQ	-0.0360294	1	FALSE	waaQ	heptosyl III transferase	-3.10747	2.23e-17	TRUE	rfaQ	lipopolysaccharide heptosyltransferase III	1.12173	0.00201682	FALSE
KPNIH1_25520	O-antigen polymerase	3	LPS Core	VK055_3504	KP1_5317	NA	RH201207_00413	0.777358	VK055_3504	O-Antigen ligase family protein	-3.24384	1.97e-07	TRUE	NA	NA	NA	NA	waaL	O-antigen ligase	-3.4036	2.6e-05	TRUE	RH201207_00413	polymerase	-2.92545	0.0451597	FALSE
KPNIH1_25515	lipopolysaccharide core biosynthesis protein RfaZ	3	LPS Core	VK055_3505	KP1_5316	NA	RH201207_00414	0.762264	VK055_3505	putative glycosyltransferase	-4.49825	1.88e-11	TRUE	NA	NA	NA	NA	KP1_5316	putative glycosyltransferase	-4.01506	6.43e-08	TRUE	RH201207_00414	lipopolysaccharide core biosynthesis protein RfaZ	-0.0620585	1	FALSE
wecD	lipopolysaccharide biosynthesis protein RffC	4	LPS Core	VK055_3185	KP1_0152	BN49_4569	RH201207_01568	0.984906	wecD	TDP-D-fucosamine acetyltransferase	-0.055788	0.997012	FALSE	rffC	-0.161016	0.821882	FALSE	wecD	TDP-fucosamine acetyltransferase	-0.053917	1	FALSE	RH201207_01568	lipopolysaccharide biosynthesis protein RffC	-2.29038	8.94e-14	TRUE
RH201207_p100018	hypothetical protein	1		NA	NA	NA	RH201207_p100018	0.0150943	NA	NA	NA	NA	NA	NA	NA	NA	NA	NA	NA	NA	NA	NA	RH201207_p100018	hypothetical protein	-2.66642	2.7225e-15	TRUE
rnfC_2	electron transport complex protein RnfC	4	Metabolism	VK055_0512	KP1_3038	BN49_3062	RH201207_04527	0.381132	VK055_0512	electron transport complex, RnfABCDGE type, C subunit	0.00488369	1	FALSE	rnfC	0.174758	0.799044	FALSE	rnfC	electron transport complex protein	-0.00305427	1	FALSE	rnfC_2	electron transport complex protein RnfC	-1.77569	2.34e-05	TRUE
rph	tRNA nucleotidyltransferase	4		VK055_3485	KP1_5337	BN49_0122	RH201207_00395	1	rph	ribonuclease PH	-0.106929	0.570769	FALSE	rph	-0.00791114	1	FALSE	rph	ribonuclease PH	0.00991026	1	FALSE	rph	ribonuclease PH	-1.0694	6.07e-09	TRUE
seqA	replication initiation regulator SeqA	4		VK055_1821	KP1_1663	BN49_1764	RH201207_02972	0.992453	seqA	seqA, negative modulator of initiation of replication	-2.96277	1.55e-26	TRUE	seqA	0.241988	0.727703	FALSE	KP1_1663	SeqA family protein	-1.92334	1.58e-16	TRUE	seqA	replication initiation regulator SeqA	-0.136446	1	FALSE
sspA	Stringent starvation protein A	4		VK055_3849	KP1_4940	BN49_0492	RH201207_00774	0.754717	sspA	stringent starvation protein A	-0.00562747	1	FALSE	sspA	0.120803	0.942936	FALSE	sspA	stringent starvation protein A	0.00663755	1	FALSE	sspA	Stringent starvation protein A	-2.54646	0.001607	TRUE
tdk	thymidine kinase	4		VK055_0253	KP1_3312	BN49_3309	RH201207_04292	0.984906	VK055_0253	thymidine kinase family protein	-0.0215587	1	FALSE	tdk	-0.052607	0.970321	FALSE	tdk	thymidine kinase	-0.015666	1	FALSE	tdk	thymidine kinase	-1.1542	7.11e-07	TRUE
tolA_2	cell envelope integrity inner membrane protein TolA	4		VK055_1783	KP1_1701	BN49_1798	RH201207_03007	0.750943	tolA	protein TolA	-1.43244	0.000305796	TRUE	tolA	-0.784051	0.0229138	FALSE	tolA	cell envelope integrity inner membrane protein	-1.53928	1.32e-08	TRUE	tolA_1	cell envelope integrity inner membrane protein TolA	-3.67276	0.670279	FALSE
tolB	translocation protein TolB	4		VK055_1782	KP1_1702	BN49_1799	RH201207_03008	1	tolB	tol-Pal system beta propeller repeat protein TolB	-0.318208	0.955249	FALSE	tolB	-0.525965	0.407022	FALSE	tolB	translocation protein TolB precursor	-1.11384	6.68e-05	TRUE	tolB	translocation protein TolB	-2.49596	0.225561	FALSE
tolR	Tol biopolymer transport system TolR protein	4		VK055_1784	KP1_1700	BN49_1797	RH201207_03006	1	tolR	protein TolR	-0.457981	0.985265	FALSE	tolR	-0.456558	0.85593	FALSE	tolR	putative inner membrane protein involved in the tonB-independent uptake of group A colicins	-1.57437	1.97e-18	TRUE	tolR	Tol biopolymer transport system TolR protein	-1.50914	0.994621	FALSE
uvrY	BarA-associated response regulator UvrY (GacA, SirA)	4	Regulatory	VK055_0032	KP1_3542	BN49_3517	RH201207_04068	1	VK055_0032	bacterial regulatory, luxR family protein	-0.0236093	1	FALSE	uvrY	0.294545	0.118079	FALSE	uvrY	response regulator	0.177843	1	FALSE	uvrY	BarA-associated response regulator UvrY (GacA	-1.60964	3.73e-18	TRUE
wabN	deacetylase	4		VK055_3502	KP1_5319	BN49_0143	RH201207_00411	0.996226	VK055_3502	putative lipopolysaccharide biosynthesis proteinWalW	-3.79609	2.05e-55	TRUE	walW	0.441032	0.756076	FALSE	wabN	deacetylase	-5.17389	2.04e-23	TRUE	wabN	deacetylase	-2.30733	0.00790589	FALSE
wecA	Undecaprenyl-phosphate N-acetylglucosaminyl 1-phosphate transferase	4		VK055_3191	KP1_0146	BN49_4575	RH201207_01562	0.984906	wecA	undecaprenyl-phosphate alpha-N-acetylglucosaminyl 1-phosphatetransferase	-1.57529	1.84e-146	TRUE	rfe	-0.0999914	0.774608	FALSE	wecA	UDP-GlcNAc:undecaprenylphosphate GlcNAc-1-phosphate transferase	-3.42111	1.8e-229	TRUE	wecA	Undecaprenyl-phosphate N-acetylglucosaminyl 1-phosphate transferase	-4.1833	7.06e-93	TRUE
wecB	UDP-N-acetylglucosamine 2-epimerase	4		VK055_3189	KP1_0148	BN49_4573	RH201207_01564	0.958491	VK055_3189	UDP-N-acetylglucosamine 2-epimerase	0.0894062	0.833604	FALSE	wecB	-0.133938	0.799044	FALSE	wecB	UDP-N-acetylglucosamine 2-epimerase	0.0360067	1	FALSE	wecB	UDP-N-acetylglucosamine 2-epimerase	1.10511	2.25e-10	TRUE
wzxE	WzxE protein	4		VK055_3183	KP1_0154	BN49_4567	RH201207_01570	0.879245	VK055_3183	polysaccharide biosynthesis family protein	-0.874207	2.83e-33	FALSE	wzxE	-0.0730067	0.923017	FALSE	wzx	enterobacterial common antigen translocase	-1.78138	6.81e-49	TRUE	wzxE	WzxE protein	-3.62712	4.5e-34	TRUE
wzzE	lipopolysaccharide biosynthesis protein WzzE	4		VK055_3190	KP1_0147	BN49_4574	RH201207_01563	0.992453	VK055_3190	chain length determinant family protein	0.111036	0.690871	FALSE	BN49_4574	-0.0718236	0.942936	FALSE	wzz	polysaccharide chain-length regulator	-0.137252	1	FALSE	wzzE	lipopolysaccharide biosynthesis protein WzzE	-1.13674	1.14e-26	TRUE
ycdT_1	membrane-bound diguanylate cyclase	4	Signalling	VK055_0852	KP1_2678	BN49_2742	RH201207_04852	0.890566	VK055_0852	diguanylate cyclase domain protein	0.0442799	0.999162	FALSE	BN49_2742	0.211088	0.705132	FALSE	yneF	putative transport protein	0.08021	1	FALSE	ycdT_2	membrane-bound diguanylate cyclase	-1.65207	1.54e-20	TRUE
yjeA	translation elongation factor P Lys34:lysine transferase	4		VK055_2911	KP1_0426	BN49_4876	RH201207_01846	1	VK055_2911	EF-P lysine aminoacylase GenX	-0.59901	0.395773	FALSE	yjeA	-2.18487	4.81e-07	TRUE	yjeA	lysyl-tRNA synthetase	-1.4092	0.0144798	FALSE	yjeA	translation elongation factor P Lys34:lysine transferase	0.208202	1	FALSE
ywqF	UDP-glucose dehydrogenase	4		VK055_3188	KP1_0149	BN49_4572	RH201207_01565	0.924528	VK055_3188	nucleotide sugar dehydrogenase family protein	-0.0739537	0.972758	FALSE	wecC	0.101599	0.89896	FALSE	wecC	UDP-N-acetyl-D-mannosaminuronate dehydrogenase	-0.0709481	1	FALSE	ywqF	UDP-glucose dehydrogenase	1.06999	1.32e-09	TRUE
